# Supplementary material for: Furfural Produces Dose-Dependent Attenuating Effects on Ethanol-Induced Toxicity in the Liver
Source: Front Pharmacol. 2022 Jun 8;13:906933. doi: 10.3389/fphar.2022.906933 (PMC9214037; doi:10.3389/fphar.2022.906933)
Supplement: Supplementary file 1 [file Table2.XLS]

###Differentially expressed genes between EtOH and EtOH + LF
	logFC	logCPM	PValue	FDR
CDH16	-2.890211906	6.866307046	1.11E-79	2.43E-75
PGC	-2.048071527	10.57227978	1.64E-55	1.79E-51
RAB17	-2.126098679	8.230820881	5.52E-55	4.03E-51
ANXA13	-3.37482434	5.831914327	3.78E-54	2.07E-50
VCAN	2.575170098	5.570392585	8.79E-53	3.85E-49
CTGF	2.804748921	5.597804319	1.50E-52	5.47E-49
MATN3	2.175114115	6.204308558	3.57E-52	1.12E-48
CYP24A1	3.487326444	4.636043839	1.15E-49	3.15E-46
C8orf4	2.795721102	4.176272886	1.17E-48	2.84E-45
SERPINE2	1.982731182	6.512153846	5.34E-48	1.17E-44
ETNPPL	-2.461358563	8.432331784	2.57E-44	5.12E-41
IGFBP1	3.658633499	8.12884016	4.29E-44	7.82E-41
THBS1	2.939485785	4.711017566	1.79E-43	3.02E-40
ITGA1	2.027549386	5.955003567	3.68E-43	5.75E-40
DUSP5	3.019583973	3.671863835	1.65E-42	2.41E-39
VNN1	2.696559498	3.771210936	5.51E-42	7.53E-39
PTGS1	-4.435281244	3.410378935	2.31E-41	2.97E-38
GC	-5.109187842	5.011219361	6.05E-41	7.36E-38
PLAU	-2.472468869	5.259546479	2.34E-38	2.70E-35
BDH1	-1.818056926	6.257695139	3.83E-38	4.19E-35
MT1X	-4.377487198	2.31575229	4.13E-38	4.31E-35
SPP1	1.878061269	8.706915333	3.41E-37	3.39E-34
FILIP1L	2.044114125	5.390552982	4.91E-37	4.68E-34
KYNU	1.772913755	5.729218846	2.30E-36	2.09E-33
MT1G	-4.181967921	2.646036075	2.38E-36	2.09E-33
C6	-3.372223357	4.243280152	1.42E-35	1.19E-32
CCL20	1.812598539	7.804579633	3.43E-35	2.78E-32
SLC6A12	-1.736612228	9.414458756	1.22E-34	9.54E-32
SLC6A13	-3.820744903	2.550105623	1.38E-34	1.04E-31
AGPAT9	2.644350647	3.294309201	7.71E-34	5.63E-31
CSRP1	-1.68708151	6.031713975	9.88E-34	6.98E-31
C5	1.995460848	7.322666049	1.22E-33	8.31E-31
ITGA2	1.795187069	7.294710722	2.62E-33	1.74E-30
SOWAHA	-1.810241139	5.846010472	4.85E-33	3.12E-30
AKR1B1	-2.117491666	11.78935799	8.38E-33	5.24E-30
AQP6	-2.525434331	3.729485029	2.19E-32	1.33E-29
IGFBP3	3.839200824	2.028662987	2.76E-32	1.63E-29
IL11	2.98480845	4.74336089	3.62E-31	2.09E-28
ERRFI1	1.467879538	7.869833501	1.23E-30	6.89E-28
ACSM2B	-2.341981163	3.533894607	2.02E-30	1.11E-27
KRT19	2.231855631	5.155487198	3.29E-30	1.76E-27
SAT1	1.440269664	8.214782157	1.55E-29	8.05E-27
AKAP12	1.650206449	5.549235035	5.32E-29	2.71E-26
CNNM1	-1.427590535	7.764914267	2.63E-28	1.31E-25
GLP2R	-1.739893683	5.699821555	4.30E-28	2.09E-25
C5AR1	2.766928398	3.283703314	4.41E-28	2.10E-25
CCAT1	1.656562601	6.257711959	1.29E-27	6.01E-25
HPS4	-1.432643412	7.290509751	1.83E-27	8.36E-25
ANKRD1	2.811451029	2.458241699	2.27E-27	1.02E-24
CAB39L	-2.178978145	5.130962606	1.70E-26	7.44E-24
CD55	1.70797987	5.273575895	2.54E-26	1.09E-23
CPLX2	2.738670054	6.618248639	2.95E-26	1.24E-23
UGT2B10	1.941665495	4.002348733	3.78E-26	1.56E-23
ACSL5	1.440086857	7.177210739	9.70E-26	3.93E-23
CSGALNACT2	1.553997921	5.868157747	1.01E-25	4.00E-23
IL8	2.113452503	3.871775913	1.10E-25	4.32E-23
FST	1.470080521	6.733025664	1.67E-25	6.39E-23
SPARC	-1.430431353	7.770377111	4.43E-25	1.67E-22
PALM3	-1.789627652	4.935112765	6.14E-25	2.28E-22
EREG	3.669245146	2.126160858	7.70E-25	2.81E-22
RP11-478H13.1	-3.825710594	1.935602286	9.68E-25	3.47E-22
RHBG	-1.50870794	6.511251114	1.00E-24	3.53E-22
RANBP3L	-3.207468516	3.826760628	4.61E-24	1.60E-21
F2RL1	1.790573595	4.561623357	5.02E-24	1.72E-21
SERPINE1	1.562874609	7.957900846	6.19E-24	2.08E-21
MYLK4	-3.282636489	2.687031999	9.43E-24	3.13E-21
SHROOM1	-1.759446173	5.861591365	1.11E-23	3.61E-21
EDNRB	-2.648307835	4.748533911	1.41E-23	4.53E-21
TM4SF1	1.247894695	7.905263374	8.05E-23	2.55E-20
SFXN3	-1.380781502	6.025216681	8.74E-23	2.73E-20
NADK2	-1.549068815	7.778553546	1.87E-22	5.78E-20
CEACAM1	1.369501757	6.569563387	2.51E-22	7.62E-20
PLD1	1.414916555	6.230559544	3.24E-22	9.72E-20
KRT23	2.447881336	2.601782325	5.70E-22	1.69E-19
PPP1R3C	-1.915761542	4.473210098	1.06E-21	3.08E-19
COL9A1	-3.166126066	2.230845854	1.32E-21	3.80E-19
AREGB	3.259871746	1.356061857	1.73E-21	4.91E-19
RP11-230B22.1	-2.000823345	3.211570915	3.50E-21	9.84E-19
TGFBR2	1.203338393	8.033303683	4.44E-21	1.23E-18
CYP2S1	3.450925086	1.360200716	5.22E-21	1.43E-18
CYP17A1	-3.228784257	4.173330147	7.85E-21	2.12E-18
CTD-2555A7.2	-2.864960026	2.151777439	1.01E-20	2.71E-18
ORM2	1.664671293	4.922862529	1.34E-20	3.53E-18
ACSS2	-1.415986732	6.234526083	1.43E-20	3.72E-18
STOM	1.194079049	8.022657805	2.67E-20	6.87E-18
MIR4435-1HG	1.980478437	2.923471	4.31E-20	1.10E-17
PTPRN2	2.047407605	4.456647301	4.91E-20	1.24E-17
LGALS1	1.549531785	4.585590481	6.03E-20	1.50E-17
SGK2	-1.669316867	4.527218612	6.21E-20	1.53E-17
SLC5A9	-1.531044849	4.492572428	1.71E-19	4.17E-17
DGAT1	-1.41745768	7.132319537	1.76E-19	4.23E-17
DKK1	1.330008124	5.647331205	2.47E-19	5.89E-17
ORM1	1.841743422	6.280314986	3.11E-19	7.32E-17
GDF15	1.616088436	10.20764418	3.65E-19	8.51E-17
HK2	1.211505295	6.350455698	4.95E-19	1.14E-16
ICAM1	1.344608117	7.48881639	7.18E-19	1.64E-16
IL1RL1	3.185685141	1.195726291	1.33E-18	3.01E-16
RP1-140K8.5	2.66328732	1.572725502	1.63E-18	3.65E-16
RP11-1124B17.1	-3.038219745	1.500755995	2.13E-18	4.71E-16
BAIAP2L1	-1.197331907	6.783788208	3.30E-18	7.22E-16
PLA2G2A	1.303765024	5.583469018	4.14E-18	8.97E-16
SLC2A1	1.350923678	8.245845018	4.23E-18	9.07E-16
RBP1	2.454684025	2.210113033	6.36E-18	1.35E-15
CYP3A5	-1.657691662	4.899234837	6.52E-18	1.37E-15
BTBD11	2.451218308	1.798670857	7.87E-18	1.64E-15
REPS2	-1.594540382	4.758922125	9.25E-18	1.91E-15
ZBED6CL	-1.138883057	7.240708464	1.27E-17	2.59E-15
FGA	1.27696807	8.694333419	1.70E-17	3.45E-15
CRYL1	-1.208283575	6.832454612	1.72E-17	3.46E-15
LOX	1.68108014	3.612316901	2.25E-17	4.47E-15
VSIG10	-1.28283286	5.499486006	3.20E-17	6.30E-15
SDC4	1.175197148	6.215551305	3.23E-17	6.31E-15
TMEM37	-1.149068814	6.510204328	3.53E-17	6.84E-15
TMEM59L	1.7682732	4.941483387	4.41E-17	8.48E-15
MT1E	-1.726512014	3.719412223	5.73E-17	1.09E-14
PEBP1	-1.123857209	11.54242204	5.77E-17	1.09E-14
REEP6	-1.391385295	6.078672328	5.86E-17	1.10E-14
PLAC8	2.04758793	2.132742394	7.14E-17	1.33E-14
EGFR	-1.120408141	8.39007617	7.46E-17	1.37E-14
RAPGEF5	1.406420989	4.416769986	8.07E-17	1.47E-14
SLC45A3	-1.416404932	4.548032574	9.48E-17	1.72E-14
PRNP	1.075639899	8.089228047	9.96E-17	1.79E-14
GSTTP2	-1.335094715	4.51307078	1.15E-16	2.05E-14
TIMP3	-1.055917278	8.469714477	1.29E-16	2.28E-14
CHDH	-1.068144623	7.74303323	1.58E-16	2.76E-14
SPOCK2	1.393462945	6.526499382	2.03E-16	3.51E-14
GPER1	-1.150656683	6.31953188	2.03E-16	3.51E-14
HID1	-1.328771851	7.690494971	3.19E-16	5.46E-14
SCNN1A	1.534947522	3.483479852	3.24E-16	5.50E-14
PLIN2	1.089196395	8.703784682	3.70E-16	6.23E-14
SETDB2	-1.256823176	6.122511271	5.24E-16	8.76E-14
FAM198B	1.2421066	5.384231195	7.20E-16	1.19E-13
CLMN	-1.045651509	8.718852901	7.37E-16	1.21E-13
MYOM3	-1.16101444	5.50712147	8.50E-16	1.39E-13
CP	1.37126505	6.587424734	9.34E-16	1.51E-13
CDC42EP4	-1.045907052	7.059653468	1.04E-15	1.68E-13
LSS	-1.192352383	7.221466371	1.16E-15	1.86E-13
ABCC6	-1.156324812	5.960819235	1.35E-15	2.15E-13
ISM2	1.792352074	2.955632777	1.83E-15	2.89E-13
FLNA	1.48077876	8.861278948	2.62E-15	4.10E-13
TMEM72	-5.098089831	0.492780603	3.33E-15	5.17E-13
OSBPL10	1.306396819	4.526364149	3.39E-15	5.22E-13
TRIM50	-1.48509283	4.890413775	4.08E-15	6.25E-13
LHFPL2	-1.217062985	7.888981158	4.70E-15	7.15E-13
MYC	1.271961317	8.261892165	5.19E-15	7.84E-13
GGT5	4.796198912	0.003583612	5.75E-15	8.62E-13
BEAN1	2.324938218	1.567066356	6.76E-15	1.01E-12
SLC16A6	4.469434399	0.148178501	7.31E-15	1.08E-12
RNF122	-1.764607405	3.757037161	8.50E-15	1.25E-12
MCHR1	-2.308954631	2.43336244	1.09E-14	1.59E-12
LINC00494	-2.091591034	2.588133011	1.09E-14	1.59E-12
C7	-1.838755468	4.979910163	1.40E-14	2.01E-12
PHF11	-1.188748249	5.064295075	1.69E-14	2.41E-12
EBP	-1.129992263	6.009961343	1.71E-14	2.43E-12
DCLRE1B	-1.239337025	4.667945695	1.75E-14	2.48E-12
NPNT	-1.365507029	6.187633493	1.76E-14	2.48E-12
KCNK5	-2.231596315	2.485794008	1.85E-14	2.58E-12
PAQR5	1.301942588	4.178344475	1.94E-14	2.69E-12
FAM21FP	-2.234898356	2.838286952	1.96E-14	2.69E-12
RP11-59D5__B.2	1.910153364	2.537304165	2.02E-14	2.76E-12
CCDC69	-1.108511039	5.772538624	2.34E-14	3.19E-12
RP11-283I3.1	-2.375257592	1.870358671	2.83E-14	3.82E-12
HHIPL2	-1.854404387	2.943941861	2.86E-14	3.84E-12
MARCKS	1.061443514	6.010368245	2.88E-14	3.85E-12
FOXQ1	1.368303032	6.427439256	3.03E-14	4.01E-12
CLDN4	1.19589638	5.926210225	3.45E-14	4.54E-12
UNC93A	-1.966301851	2.71740055	3.64E-14	4.78E-12
IL17RB	-1.023225585	7.235519574	4.66E-14	6.04E-12
PLA2G12B	-1.928188667	2.535541548	4.97E-14	6.40E-12
SEMA3G	1.388958908	5.099516745	5.47E-14	7.00E-12
TMEM41A	-1.190104911	6.486724071	5.61E-14	7.14E-12
ITPR3	1.409407001	6.809330101	5.80E-14	7.34E-12
SLC38A11	-1.582171747	4.006354108	5.98E-14	7.52E-12
MPV17L	-1.17383086	6.145373655	7.25E-14	9.03E-12
QSOX1	1.325519107	5.953896483	7.30E-14	9.03E-12
RP11-476H24.1	-5.041452643	0.411668088	7.91E-14	9.73E-12
CEP55	-1.537265773	4.549598141	8.42E-14	1.03E-11
CYP3A7	-1.371651144	5.425343281	1.01E-13	1.23E-11
NADK2-AS1	-1.84825226	2.454792642	1.26E-13	1.52E-11
PDE4DIP	-1.124121252	5.934708368	1.45E-13	1.75E-11
RP11-277P12.20	-1.631445865	3.339732124	1.47E-13	1.76E-11
SPTLC3	-1.492652893	4.330077013	1.55E-13	1.84E-11
C12orf65	-1.131121123	5.750937145	1.69E-13	2.00E-11
SLC40A1	1.248509161	4.551836079	1.76E-13	2.07E-11
SYBU	-1.104675972	5.686924558	1.99E-13	2.32E-11
CD109	1.154895638	5.927593094	2.07E-13	2.41E-11
ARSG	2.014536083	1.76390285	2.10E-13	2.43E-11
RP11-492D6.3	-4.09680912	0.951580502	2.21E-13	2.55E-11
CPEB2	-1.33886651	5.866160162	2.50E-13	2.87E-11
CTGLF10P	-2.058296549	1.97075472	2.78E-13	3.17E-11
ITGB5	1.078256274	6.426831862	3.19E-13	3.61E-11
ABCA5	-1.582171569	5.655790859	3.21E-13	3.62E-11
CARD6	-1.449397548	3.804224594	3.29E-13	3.69E-11
GPR3	2.219033682	1.401637039	3.31E-13	3.70E-11
UROS	-1.133150631	5.044020824	3.34E-13	3.71E-11
CDKN2B	1.156148163	4.917461012	3.35E-13	3.71E-11
TIMP2	1.25253635	4.528887231	3.80E-13	4.18E-11
SDPR	1.478758791	3.549921882	3.87E-13	4.24E-11
PLSCR4	1.745366922	3.125076978	4.25E-13	4.63E-11
KLB	-1.017950862	9.335271456	4.85E-13	5.26E-11
AQP7P1	2.969922114	0.694177457	5.00E-13	5.39E-11
L1CAM	1.514357929	6.215826743	5.05E-13	5.41E-11
SDK1	1.649021465	3.172781557	5.60E-13	5.98E-11
PIK3AP1	-1.127248664	6.487556262	5.93E-13	6.27E-11
NES	1.178284747	4.861752184	5.99E-13	6.30E-11
PIM1	1.175602385	5.373615543	6.03E-13	6.32E-11
RAI14	1.107570638	5.160664811	1.01E-12	1.04E-10
CXCL2	1.765378048	2.756202524	1.11E-12	1.14E-10
GPRC5A	2.5290934	2.339411005	1.15E-12	1.18E-10
ITIH1	-1.360179205	3.458569064	1.22E-12	1.24E-10
KHDRBS3	-1.060550518	6.10864575	1.22E-12	1.24E-10
DMRTC2	-7.733153516	-0.019090393	1.23E-12	1.24E-10
AGBL3	-1.565772806	3.873017995	1.33E-12	1.33E-10
MVD	-1.250018443	5.961283288	1.35E-12	1.34E-10
S100A5	-4.352794446	0.316281289	1.35E-12	1.34E-10
EPHX2	-1.298101182	4.046428732	1.42E-12	1.40E-10
ARID5B	1.252246975	4.716181523	1.42E-12	1.40E-10
ACAT2	-1.18726441	5.664165428	1.59E-12	1.55E-10
MFHAS1	1.131218597	5.39189242	1.81E-12	1.74E-10
IL6R	1.160227813	5.129494407	1.83E-12	1.75E-10
ALDH6A1	-1.14269734	4.824563619	2.00E-12	1.91E-10
MRPS6	-1.092595169	6.680038056	2.16E-12	2.04E-10
ISYNA1	-1.098027736	8.297565981	2.17E-12	2.05E-10
DUSP6	1.032691299	6.801772964	2.23E-12	2.10E-10
TMEM70	1.011219723	5.509810436	2.25E-12	2.10E-10
CDA	1.552882194	3.0278107	2.37E-12	2.21E-10
TJP3	-1.632144361	3.188350588	2.43E-12	2.25E-10
SMLR1	-1.083538814	7.77438436	2.59E-12	2.40E-10
CSF1	1.445817192	5.132802657	2.73E-12	2.51E-10
HMGA1	1.29563249	9.156551174	2.75E-12	2.52E-10
SLCO4C1	-1.465819084	4.724858495	2.98E-12	2.71E-10
C20orf194	-1.019902543	6.258595323	3.03E-12	2.72E-10
SPSB1	1.388516409	4.283540316	3.03E-12	2.72E-10
C1orf116	-1.745375291	2.286028214	3.45E-12	3.08E-10
LCP1	-1.485862897	3.331706092	3.67E-12	3.27E-10
NRP1	1.485121105	4.001236684	3.82E-12	3.36E-10
EHHADH	-1.260644288	4.715659539	3.84E-12	3.36E-10
NR5A2	-1.2491675	6.116245805	4.32E-12	3.75E-10
COBLL1	-1.136306994	8.619790228	4.55E-12	3.94E-10
IL1RN	1.647875831	4.355926546	4.60E-12	3.96E-10
IER3	1.227543995	6.448579444	5.08E-12	4.36E-10
SGK223	1.25010452	4.547520471	5.25E-12	4.49E-10
CTHRC1	1.89375944	3.0213916	5.95E-12	5.05E-10
SLC7A10	-1.330201531	5.508929921	6.30E-12	5.32E-10
ANXA9	-1.118671016	4.353130105	6.69E-12	5.63E-10
COL11A2	-1.505871924	3.451385988	8.44E-12	7.08E-10
RUFY2	-1.205704948	5.324763416	8.51E-12	7.11E-10
RP11-91K9.1	-1.677000234	3.627790253	1.03E-11	8.44E-10
MLTK	1.210768718	4.05238668	1.03E-11	8.44E-10
RP11-169K16.6	-1.293708126	3.466485923	1.04E-11	8.48E-10
TIMP1	1.188354821	4.103675168	1.07E-11	8.66E-10
HSD17B2	1.430396666	3.266778737	1.27E-11	1.02E-09
HS1BP3-IT1	1.559870961	2.675987421	1.36E-11	1.09E-09
ZNF697	1.114400264	4.285635114	1.40E-11	1.11E-09
ASB2	2.548046607	1.211917819	1.65E-11	1.31E-09
LINC00973	2.397899879	0.911581682	1.67E-11	1.32E-09
HIST1H3H	-1.321714219	3.436315845	1.84E-11	1.45E-09
NKD1	1.043051335	7.357993823	1.87E-11	1.47E-09
FLRT3	1.47029286	2.66059189	1.96E-11	1.53E-09
KIAA1199	1.197340728	3.6169132	2.08E-11	1.62E-09
EXOC3L4	-1.352004789	3.82443496	2.20E-11	1.70E-09
AP000351.13	-1.349851349	3.356372051	2.23E-11	1.71E-09
SOX5	-1.076758268	6.868371681	2.27E-11	1.74E-09
IGSF9	-3.18515902	0.631910311	2.31E-11	1.76E-09
ZNF69	-1.32981049	4.920216223	2.33E-11	1.76E-09
ANXA2	1.001573555	4.85294639	2.65E-11	2.00E-09
SAMD5	1.831519361	2.109232289	2.69E-11	2.01E-09
EME2	-1.26717283	4.28363188	2.74E-11	2.04E-09
PRICKLE4	-1.22854328	4.190654057	2.88E-11	2.15E-09
CSF3	2.675046913	0.754047827	3.03E-11	2.25E-09
C19orf77	-1.289784953	3.450894513	3.08E-11	2.27E-09
FAM13A	-1.283356513	3.701806764	3.10E-11	2.27E-09
HSPG2	1.484283228	6.117710026	3.24E-11	2.37E-09
TUBB6	1.130614531	4.546184718	3.35E-11	2.45E-09
S100A1	-2.948498445	0.71778773	3.39E-11	2.47E-09
SEMA6A	1.214548788	4.487506402	3.59E-11	2.60E-09
DIO1	-1.606985693	2.816497611	3.97E-11	2.86E-09
ATP8B4	-1.71317356	4.23121137	4.17E-11	2.98E-09
CACNA1H	1.655161643	3.958932999	4.81E-11	3.42E-09
SH3RF1	1.463940791	2.962715953	4.81E-11	3.42E-09
LEAP2	-1.586910232	2.745238182	6.20E-11	4.39E-09
ROR1	-1.152988891	4.858200898	8.14E-11	5.74E-09
KRCC1	-1.399856878	3.509348308	1.06E-10	7.39E-09
PNPLA3	-1.147039322	4.121231069	1.18E-10	8.17E-09
ACSM2A	-1.723648676	3.016251563	1.24E-10	8.54E-09
EDA	1.077894072	4.494836404	1.42E-10	9.80E-09
CYR61	1.273755195	5.794289843	1.50E-10	1.03E-08
RP11-196G18.22	-1.108612085	4.437781844	1.65E-10	1.13E-08
GDNF	1.366998171	4.442158424	1.68E-10	1.14E-08
ABHD17C	1.200145519	3.459361842	1.92E-10	1.30E-08
FBLN5	-1.326055389	3.41893002	1.97E-10	1.33E-08
SDC3	1.193953784	3.889544523	2.06E-10	1.39E-08
PDIA2	1.757820083	2.202060156	2.14E-10	1.43E-08
RBM24	1.036097665	4.880194743	2.37E-10	1.57E-08
RP1-27K12.2	3.252405361	0.669696932	2.42E-10	1.60E-08
ELK3	1.150077195	4.368028498	2.90E-10	1.91E-08
GLYCTK	-1.038799839	4.953390645	2.99E-10	1.95E-08
ASB9	-1.97622229	1.6230026	3.04E-10	1.98E-08
CPN1	1.335158541	3.572521545	3.61E-10	2.33E-08
WIPI1	1.17014263	4.145782011	4.51E-10	2.85E-08
ZMIZ1-AS1	1.794323707	1.818305407	5.05E-10	3.18E-08
RAB3B	1.074763758	4.036281957	5.10E-10	3.20E-08
RP11-38M8.1	-1.135289705	4.371070679	5.72E-10	3.56E-08
SSTR2	-1.602534076	2.537869866	5.89E-10	3.64E-08
ALDH8A1	-2.812902876	2.010319156	5.96E-10	3.68E-08
RP11-236F9.2	2.927678364	0.588567288	6.48E-10	3.99E-08
SLC52A3	-2.19736313	2.017367681	7.98E-10	4.87E-08
MT1F	-1.961507051	2.504629489	8.55E-10	5.20E-08
SLC4A11	-1.084533165	6.56355521	8.92E-10	5.41E-08
XIRP2	-4.080366068	-0.150850893	9.08E-10	5.49E-08
CDKN2B-AS1	2.178522769	0.785824534	9.12E-10	5.49E-08
HRG	-2.609622124	0.90849077	9.91E-10	5.90E-08
SLC2A3	1.03505047	5.066836853	9.92E-10	5.90E-08
LMCD1	1.594534646	2.500259152	1.04E-09	6.17E-08
ADH4	1.690952397	2.682600997	1.06E-09	6.27E-08
GSTA2	-1.723853716	1.936491248	1.07E-09	6.32E-08
PKLR	-1.195736963	3.656238872	1.09E-09	6.40E-08
RMDN2	-1.341699992	4.71215855	1.14E-09	6.65E-08
PELI1	-1.025274692	6.010038272	1.22E-09	7.11E-08
ETNK2	-1.040212564	4.904676574	1.24E-09	7.17E-08
SOX9-AS1	-1.804395483	2.359608252	1.42E-09	8.19E-08
USP6	-1.897288153	1.697748287	1.43E-09	8.19E-08
C10orf10	1.146926637	6.454450488	1.43E-09	8.22E-08
ABCG2	1.201730288	3.982056209	1.48E-09	8.49E-08
ENTPD2	1.482480983	4.276704223	1.59E-09	9.04E-08
RP11-41O4.1	-1.486944261	2.719736073	1.83E-09	1.03E-07
KRTAP3-1	4.15478105	-0.377258801	1.94E-09	1.10E-07
LRBA	-1.229864094	7.223482422	2.00E-09	1.12E-07
GPR113	-1.472799203	3.068937898	2.03E-09	1.14E-07
CXCL1	2.487799493	0.568438957	2.21E-09	1.24E-07
GCNT3	1.211013425	3.085853062	2.32E-09	1.29E-07
S100A11	1.18903937	3.587506509	2.52E-09	1.39E-07
SRCRB4D	-1.02260089	5.036200045	3.00E-09	1.64E-07
KIAA1244	1.013326019	4.502974071	3.02E-09	1.65E-07
PRR15	-1.169063959	3.94448829	3.05E-09	1.66E-07
KB-1732A1.1	1.391644489	2.526649116	3.64E-09	1.95E-07
BHLHA15	2.122497905	1.312300331	4.21E-09	2.23E-07
CASC19	1.520546379	3.260541011	4.31E-09	2.28E-07
MVK	-1.066965129	4.520762273	4.47E-09	2.35E-07
ADAM19	2.045826345	1.056285037	4.72E-09	2.48E-07
CYGB	1.001499741	4.987290278	4.82E-09	2.52E-07
GPR119	-1.584294729	1.99327935	5.13E-09	2.66E-07
PRIMA1	-1.071856976	3.91557293	5.42E-09	2.79E-07
RASD1	1.409779416	2.829667601	5.70E-09	2.92E-07
GFOD1	1.078757726	3.861074708	6.09E-09	3.11E-07
GSAP	-1.012847715	5.279667493	6.11E-09	3.11E-07
ZAP70	1.597852063	2.036685679	6.41E-09	3.25E-07
SSTR5	1.343564851	3.358226964	6.77E-09	3.41E-07
BICC1	1.583798734	1.574438472	6.77E-09	3.41E-07
MAB21L3	1.77012995	2.139800348	7.31E-09	3.64E-07
DPEP1	-1.174854882	3.685107427	7.77E-09	3.85E-07
AQP3	1.180984417	4.245335483	7.90E-09	3.90E-07
RGCC	2.253815732	0.569473968	8.01E-09	3.95E-07
PLXND1	1.11245503	6.491035398	8.07E-09	3.96E-07
MAOB	-1.084229134	4.760372689	8.65E-09	4.24E-07
OSR1	1.664218748	1.467197236	9.40E-09	4.58E-07
PCK1	-1.114784409	4.652765771	9.89E-09	4.78E-07
TNFSF14	1.730734741	1.944158111	1.04E-08	4.99E-07
MMAB	-1.099118715	3.710886492	1.05E-08	5.05E-07
MIR3916	-1.0630275	3.867949271	1.06E-08	5.10E-07
FAM155B	1.286534874	3.667009786	1.08E-08	5.17E-07
ZNF775	-1.059575937	4.83979895	1.10E-08	5.26E-07
FAM167B	-1.435198504	2.77103519	1.10E-08	5.27E-07
KLRG1	-1.802578847	2.454704888	1.11E-08	5.30E-07
INHA	-1.37374418	2.475177152	1.17E-08	5.53E-07
RP11-282O18.3	-1.283096863	3.391969303	1.17E-08	5.53E-07
CYP3A4	-3.413865294	0.721491303	1.27E-08	5.93E-07
RBP2	-3.115618128	0.70348681	1.28E-08	5.95E-07
CYP3A43	-1.434655206	2.244416695	1.31E-08	6.07E-07
TSPEAR-AS1	-1.2408211	3.36156411	1.32E-08	6.11E-07
PFKFB4	-1.036324841	3.615202224	1.35E-08	6.26E-07
IL4R	1.096375438	4.80377932	1.41E-08	6.50E-07
RP4-639F20.1	-1.261393518	3.104595042	1.59E-08	7.25E-07
NAPEPLD	-1.034105976	4.403583896	1.61E-08	7.34E-07
PITPNC1	1.179700702	3.241115108	1.69E-08	7.66E-07
SNAI3-AS1	-1.517995438	2.113120345	1.84E-08	8.30E-07
BEND3P3	1.735241045	1.476871652	2.01E-08	9.03E-07
COL2A1	-1.348150176	3.006068085	2.03E-08	9.08E-07
WTIP	1.466584556	2.485633961	2.18E-08	9.70E-07
STEAP2	1.147966133	3.403381063	2.44E-08	1.08E-06
TNNI1	-1.539310647	2.484800253	2.61E-08	1.15E-06
HTR1D	-2.16325121	0.824641315	2.90E-08	1.27E-06
GAL3ST1	-1.083092126	3.917372407	2.98E-08	1.31E-06
SOAT2	-1.027819055	4.224640327	3.02E-08	1.32E-06
RP11-283I3.2	-2.494522905	0.492661156	3.10E-08	1.35E-06
LBX2	-1.270355584	3.529971951	3.24E-08	1.40E-06
SCTR	-1.100161202	3.448849908	3.32E-08	1.44E-06
SLC2A14	-1.058821448	3.705511936	3.50E-08	1.51E-06
WAC-AS1	-1.016988987	3.6304306	3.52E-08	1.52E-06
BPIFB6	3.218606785	-0.129353954	3.68E-08	1.58E-06
AC104667.3	-1.354547722	2.200011778	3.73E-08	1.59E-06
ANXA1	3.627780533	-0.307660789	3.91E-08	1.66E-06
CHST15	1.175784674	4.223908545	4.34E-08	1.83E-06
S1PR3	-1.48508194	1.936641826	4.49E-08	1.90E-06
SDCBP2-AS1	-1.104947726	3.70803173	4.55E-08	1.91E-06
AC021218.2	-1.021518809	4.336576632	4.69E-08	1.96E-06
TTC30A	-1.563485653	2.500908576	5.10E-08	2.12E-06
CCT8P1	1.264967953	2.37910949	5.11E-08	2.12E-06
DNAH3	-1.583063823	1.843406566	5.24E-08	2.17E-06
MUC20	-1.561314738	1.713761777	5.44E-08	2.24E-06
RP11-359E3.4	-1.194555578	2.833479043	5.45E-08	2.24E-06
CCDC142	-1.050955147	4.038332327	5.79E-08	2.37E-06
CSGALNACT1	1.426060982	2.177824438	6.15E-08	2.50E-06
LINC01125	-1.53058767	1.834520613	6.33E-08	2.57E-06
HRNR	3.31094023	-0.395756178	6.47E-08	2.62E-06
CSRP2BP	-1.115547282	3.220977712	6.65E-08	2.69E-06
PAEP	2.667987189	0.183347558	7.16E-08	2.88E-06
RP11-93B14.5	-1.259008307	2.643389227	7.17E-08	2.88E-06
HECTD2	-1.130549531	3.314803037	7.31E-08	2.93E-06
S100A9	3.688049374	-0.470406294	7.62E-08	3.04E-06
SECTM1	-1.051982102	4.866977452	7.69E-08	3.06E-06
PPP4R4	-1.10624608	4.45170035	7.81E-08	3.10E-06
LINC00324	-2.14942631	0.78554013	8.39E-08	3.32E-06
AC005041.17	-1.90118971	1.41990535	8.40E-08	3.32E-06
PALLD	1.049101244	3.739288556	8.56E-08	3.36E-06
STARD13-AS	-1.393580071	2.550216326	8.92E-08	3.48E-06
RHBDF2	1.095632343	4.611765264	1.02E-07	3.96E-06
CDCP1	2.834714649	0.208274102	1.09E-07	4.23E-06
FGGY	-1.185575905	2.910717363	1.16E-07	4.47E-06
HSD17B7P2	-1.185316351	3.107840359	1.18E-07	4.52E-06
PIGP	-1.186552959	3.066442475	1.19E-07	4.56E-06
IRX3	1.509478752	4.932834206	1.19E-07	4.56E-06
AXL	1.613407997	2.116308873	1.21E-07	4.62E-06
METRNL	1.356668091	2.145539215	1.24E-07	4.71E-06
RP5-1057J7.6	-1.118341416	2.830988933	1.25E-07	4.73E-06
SLC25A12	1.115901285	3.297552249	1.28E-07	4.82E-06
PP13439	1.793627933	1.037272327	1.31E-07	4.90E-06
SLAMF9	-4.799984255	-0.365926773	1.34E-07	5.01E-06
PPP1R3F	-1.419135534	2.889267616	1.34E-07	5.01E-06
ALDOB	-2.356071176	0.434063666	1.48E-07	5.53E-06
RRN3P3	-1.091945301	3.034643911	1.61E-07	5.96E-06
LINC00842	-3.312551193	-0.032367174	1.64E-07	6.05E-06
RP11-332H18.4	-1.189864861	2.42196512	1.69E-07	6.22E-06
COL8A2	2.325896211	0.219076422	1.71E-07	6.29E-06
HES1	1.068403826	5.45740908	1.75E-07	6.41E-06
AGR2	3.204060204	0.185495443	1.78E-07	6.47E-06
CTD-2555C10.3	-1.356975115	2.18402902	1.81E-07	6.56E-06
IGFL4	-1.106698073	3.866137324	1.83E-07	6.63E-06
RP11-355B11.2	-1.287902767	2.605532809	1.91E-07	6.93E-06
RP4-735C1.4	-3.041446047	0.176396829	1.94E-07	7.00E-06
RP3-329A5.8	-1.495860327	1.705515786	2.10E-07	7.54E-06
PANX2	1.317174003	3.298073251	2.15E-07	7.71E-06
ABCC3	1.021959762	6.009319919	2.31E-07	8.23E-06
SERPINA11	1.08246131	4.302287181	2.44E-07	8.65E-06
ABLIM3	1.7861177	0.878348871	2.50E-07	8.85E-06
SOGA2	1.326231238	2.862931975	2.55E-07	9.01E-06
SFRP5	-2.553750682	0.12612958	2.80E-07	9.84E-06
JAKMIP2	-1.999115312	1.498885377	2.84E-07	9.97E-06
LINC00907	-1.602704792	1.711569671	2.86E-07	1.00E-05
AC099552.3	-3.248584803	0.087339226	2.87E-07	1.00E-05
RP11-318G21.4	-2.188636381	0.808932074	3.05E-07	1.06E-05
EMP1	2.625824876	0.512001074	3.19E-07	1.10E-05
LINC01146	1.233121912	2.844344525	3.49E-07	1.20E-05
GLIPR1	1.20207759	2.623105141	3.62E-07	1.23E-05
FGD6	-1.024074165	3.399999386	3.64E-07	1.24E-05
UPP1	1.269727046	2.386914128	3.66E-07	1.24E-05
PTHLH	2.335083814	0.539641777	3.74E-07	1.27E-05
A4GALT	2.086106468	0.728261096	3.91E-07	1.32E-05
RASL12	-2.720814751	0.830268826	3.98E-07	1.34E-05
RP1-95L4.4	-1.635125251	1.33759924	4.04E-07	1.35E-05
SCML4	-4.09958014	-0.596752083	4.11E-07	1.37E-05
RNF186	-2.08727658	0.847227892	4.47E-07	1.48E-05
POTEF	1.564677895	2.072761781	4.62E-07	1.52E-05
KIF21B	1.48864518	1.880501984	5.25E-07	1.71E-05
LINC00939	-3.251045695	-0.347463122	5.96E-07	1.92E-05
CCDC112	1.183355066	2.273919959	6.07E-07	1.95E-05
CPLX1	1.264412924	3.054505937	6.24E-07	2.00E-05
MATN2	-1.756826515	1.497539692	6.60E-07	2.10E-05
IGFBP2	1.145139547	2.581394004	6.72E-07	2.13E-05
SGK1	-1.133583742	4.699257115	6.83E-07	2.17E-05
RP11-53B2.2	-3.259089685	0.115684106	7.00E-07	2.22E-05
GNG12	1.041664128	2.859510393	7.33E-07	2.31E-05
GSTA1	-1.105398436	3.082883281	7.47E-07	2.34E-05
CHST6	1.725217027	1.806586476	7.72E-07	2.41E-05
CTC-820M8.1	1.563700158	1.284301232	8.22E-07	2.55E-05
ACSM5	-1.050205996	3.10336299	8.61E-07	2.67E-05
SLC23A1	-1.188366654	2.400590084	8.65E-07	2.68E-05
SPON2	1.041135651	6.176124742	8.69E-07	2.69E-05
PTPRB	1.154365914	2.137995067	9.26E-07	2.84E-05
SYN3	1.0493676	2.881741392	9.28E-07	2.84E-05
SPATA25	-1.046282087	2.833735347	9.63E-07	2.93E-05
S100A4	-1.025967389	3.942524686	1.01E-06	3.06E-05
SNX22	-1.101547282	2.607516668	1.03E-06	3.12E-05
INHBB	2.343678985	0.586736387	1.05E-06	3.17E-05
HNF1A-AS1	-1.044496008	2.874268087	1.08E-06	3.24E-05
CEP19	-1.487753881	2.476852037	1.12E-06	3.35E-05
ICOSLG	1.189520286	2.92267389	1.16E-06	3.45E-05
RP11-387A1.5	-1.578274074	1.349149753	1.18E-06	3.51E-05
TAPT1-AS1	-1.120106237	2.767277011	1.19E-06	3.53E-05
HAMP	1.073443855	3.343586219	1.27E-06	3.75E-05
ZNF804A	2.769071327	-0.273962975	1.28E-06	3.78E-05
ATP8A1	-1.043895544	4.269865189	1.34E-06	3.94E-05
ENPP7	-1.24058604	2.240284401	1.35E-06	3.94E-05
ARHGAP30	1.746481314	1.188947065	1.41E-06	4.11E-05
SLC25A48	-2.011780988	0.744370293	1.44E-06	4.19E-05
PDZK1	-1.125146305	3.42583586	1.45E-06	4.22E-05
RP11-37L2.1	-1.131375994	2.556852431	1.51E-06	4.36E-05
CYP2AB1P	-2.08410626	0.768214204	1.58E-06	4.54E-05
TMEM44-AS1	-1.438563743	2.068755737	1.73E-06	4.93E-05
RBP5	-1.149307443	2.578697343	1.85E-06	5.24E-05
RP11-158H5.7	-1.034373985	2.814715383	1.93E-06	5.47E-05
RP11-1024P17.1	1.470313752	1.923206143	2.17E-06	6.06E-05
CILP2	1.517411111	1.177328017	2.26E-06	6.29E-05
TMEM154	3.585985471	-0.81793443	2.27E-06	6.29E-05
RFPL2	-2.252164073	0.871859152	2.29E-06	6.34E-05
CYP4B1	-2.454692523	0.295315269	2.35E-06	6.49E-05
AC016738.4	-2.511979162	-0.13545574	2.36E-06	6.49E-05
MEP1A	1.112078992	2.93055155	2.41E-06	6.59E-05
SH2D2A	1.598895253	1.644973023	2.56E-06	6.96E-05
C19orf69	-2.727551477	-0.076290933	2.62E-06	7.09E-05
CAMK2A	-1.465402185	1.579599721	2.63E-06	7.11E-05
CARF	-1.023426694	3.532666524	2.68E-06	7.24E-05
LINC00941	1.632284057	1.090020674	2.82E-06	7.58E-05
CCDC144NL	-1.028796439	2.925767853	2.91E-06	7.80E-05
STOX1	-1.223300981	2.846401354	2.93E-06	7.84E-05
CROCCP4	-1.8163452	0.993500762	2.94E-06	7.84E-05
RP11-675F6.3	-1.601917179	1.569858003	2.99E-06	7.97E-05
RAB3D	1.158003192	2.751567194	3.03E-06	8.06E-05
RIPPLY3	2.360734536	-0.013635668	3.07E-06	8.17E-05
MISP	1.539821412	1.689805593	3.15E-06	8.34E-05
CTD-2006C1.12	-3.104444197	-0.438666872	3.15E-06	8.35E-05
RP11-20J15.2	-1.724289001	1.022186533	3.19E-06	8.43E-05
NCS1	1.20600507	3.441873646	3.32E-06	8.69E-05
GALNT9	-1.014584423	3.38052794	3.40E-06	8.88E-05
AC079602.1	-1.208175472	3.034390574	3.61E-06	9.36E-05
RP11-106M7.4	-3.992043919	-0.555071612	3.67E-06	9.49E-05
AP001469.9	-1.302039431	1.848385254	3.68E-06	9.49E-05
AC005355.2	-2.263310936	0.95119539	3.90E-06	9.98E-05
DENND6B	-1.386363497	1.969827931	3.94E-06	0.00010044
GS1-393G12.12	-1.421700608	1.742386099	4.13E-06	0.000104545
RP11-231P20.2	-1.611998261	1.53117011	4.24E-06	0.000107082
CA12	3.442324259	-0.415927256	4.33E-06	0.000108696
RXFP4	-1.730691927	1.108422466	4.33E-06	0.000108762
PHF21B	1.380773178	1.344966739	4.44E-06	0.000111389
ABCA10	-3.108825286	-0.457218487	4.61E-06	0.000115141
RUSC1-AS1	-1.178021985	1.951176338	4.72E-06	0.000117449
SEC14L5	-1.213548383	2.046617004	5.14E-06	0.000127029
USH2A	-2.516124061	-0.060792099	5.43E-06	0.000133728
PIK3R3	-1.286916814	2.768112561	5.55E-06	0.000136531
PDLIM3	1.025691995	2.724396033	5.57E-06	0.000136921
PMP22	1.121559151	2.073498133	5.65E-06	0.000138383
KLHL13	-1.263952309	2.77438018	5.84E-06	0.000142647
MUC13	1.660702939	0.793994094	5.94E-06	0.000144515
TMEM150B	-1.257575099	1.78848908	6.08E-06	0.000147481
ANXA3	1.076806458	2.307702917	6.25E-06	0.000150753
KITLG	1.179083145	2.841152915	6.28E-06	0.000151272
CTD-3162L10.3	-2.592546563	-0.090976013	6.35E-06	0.000152891
SCARNA2	2.479597367	-0.360436393	6.78E-06	0.000161651
MYCL	1.250091037	1.495754877	7.25E-06	0.000172407
KCNK3	-1.813321524	1.429156172	7.34E-06	0.000174317
KRT37	6.571120405	-1.491891808	7.34E-06	0.000174317
KLF4	1.010870846	3.447818724	7.47E-06	0.00017694
CTD-2529O21.2	-1.795584478	0.685904856	8.78E-06	0.000204609
DPYS	-4.388988275	-0.950038379	8.80E-06	0.000205031
AC093724.2	1.360965032	1.19041474	8.88E-06	0.000206399
HIST1H2AI	-1.361284848	2.568184463	9.04E-06	0.000209343
EXTL1	-1.411698527	1.984221353	9.25E-06	0.000213991
HIST4H4	-1.129490304	2.113003954	9.31E-06	0.000214986
HIST1H3E	-1.068896445	2.37136642	9.38E-06	0.000215975
RP11-177B4.1	2.001456388	0.170678078	9.38E-06	0.000215975
IRS2	1.50514984	1.132777858	9.43E-06	0.000216732
KIAA1462	1.449665267	1.121456883	9.61E-06	0.000220331
AC099552.4	-2.674530645	-0.165408635	9.73E-06	0.000222742
CYP27C1	-1.808947251	0.48377435	9.75E-06	0.000223116
PRSS35	-1.634757034	3.156922428	9.90E-06	0.000226124
SLC4A3	-1.010303633	2.851067828	1.01E-05	0.000231232
TRIM9	1.792325007	0.58492006	1.10E-05	0.000248863
RP11-137L10.6	-1.513619233	1.482299287	1.18E-05	0.000265718
TMEM45A	-1.019057285	2.599997815	1.19E-05	0.000267731
KLKB1	-1.486287899	1.588428357	1.19E-05	0.000267731
EDN1	2.889392098	-0.550682919	1.23E-05	0.000274998
HIST1H3D	-1.631982801	1.073748095	1.27E-05	0.000282869
RP1-90J20.11	-1.142347966	1.892867847	1.27E-05	0.000282869
GPT	-1.295026508	2.005899607	1.30E-05	0.0002876
SPDYE2	-1.496407738	0.856148213	1.31E-05	0.000290222
TIAF1	-1.711241689	1.235239908	1.49E-05	0.000323629
UCP1	-1.345799526	1.427104483	1.52E-05	0.000329576
TSPAN1	-1.227973435	2.207085726	1.56E-05	0.000335675
TMEM156	6.629537039	-1.453512675	1.60E-05	0.000342401
CTC-236F12.4	-1.82965175	0.97247806	1.60E-05	0.000343416
SBK3	1.623483733	0.460177912	1.64E-05	0.000350701
CTC-786C10.1	1.917494752	0.206042105	1.71E-05	0.000363278
RP13-143G15.4	1.563535939	0.776761127	1.77E-05	0.000374553
SLC25A21-AS1	-1.899382621	0.849914131	1.77E-05	0.000374553
ATG10	-1.23667893	1.697622981	1.78E-05	0.000374553
DNAJC28	-1.1338296	1.863892365	1.93E-05	0.000401801
ZPLD1	-2.225047069	0.062654216	2.10E-05	0.00043096
GRIA1	-3.284214375	0.087740641	2.18E-05	0.00044599
PTGR2	-1.02653903	2.780141322	2.19E-05	0.000447272
TNNC1	1.754108678	0.428924314	2.21E-05	0.000449851
HAUS4	-1.000938494	3.077580536	2.22E-05	0.000452228
MIR616	-1.941339966	0.473202527	2.29E-05	0.000463873
RFTN2	-2.356969053	-0.262516385	2.32E-05	0.000470022
DUSP4	1.434313428	1.076097373	2.33E-05	0.000470022
RP11-498C9.17	-1.8967618	0.328154277	2.33E-05	0.000470993
ATP6V0A4	-1.332231439	1.242740205	2.38E-05	0.000478736
BMP6	1.343967449	1.236406189	2.43E-05	0.000489045
ZAN	1.308421361	1.311079204	2.70E-05	0.000537911
MAFF	1.036286347	4.379621737	2.74E-05	0.000546062
RP11-883G14.2	-1.796142008	0.47423785	2.92E-05	0.000578699
ZNF747	-1.014272071	2.406642473	2.96E-05	0.00058697
AKAP6	-1.224743952	1.344042537	2.99E-05	0.000592047
LZTS1	2.103144032	-0.177039515	3.06E-05	0.000604917
RP11-883G14.3	-1.169520795	1.88666568	3.10E-05	0.000612261
MPP3	1.136789695	1.714813063	3.14E-05	0.000618424
ENPP2	-1.054632327	2.520051286	3.22E-05	0.00063123
SCN2A	-1.576196179	1.029801871	3.22E-05	0.00063123
DUSP19	-1.028363588	2.44864059	3.25E-05	0.000635894
DNAH10	-1.409714719	1.055630707	3.29E-05	0.000642089
KRTAP1-5	6.506054084	-1.572269068	3.31E-05	0.000643751
RP11-675F6.4	-1.799621679	0.713146493	3.37E-05	0.000652943
LINC00479	-1.305636068	1.363891801	3.41E-05	0.000659022
FAM43A	1.299740955	1.756632983	3.51E-05	0.000674235
RP11-381O7.3	4.395550365	-1.415389739	3.61E-05	0.000692316
ICAM5	1.290914697	2.086265887	3.63E-05	0.000695675
BRWD1-IT2	-3.533998333	-0.949981117	3.72E-05	0.000712248
VGF	1.853843904	0.537522924	3.77E-05	0.00071936
ZNF663P	-1.716437922	0.711712648	3.82E-05	0.000729911
LINC00959	-2.757656165	-0.348365718	3.88E-05	0.000739714
RP11-298D21.1	-2.066205479	0.97548969	3.99E-05	0.00075904
CTD-3131K8.2	-1.121968891	1.923764732	4.09E-05	0.000774591
FTH1P1	-6.436550612	-1.120484029	4.10E-05	0.000776258
FAM196A	-6.382639838	-1.494479992	4.25E-05	0.000801159
SLC1A3	-1.017585257	2.169662537	4.45E-05	0.000835325
RP5-1068E13.7	-1.347496014	1.271459801	4.46E-05	0.000836307
SLC34A3	-1.349806478	1.163873936	4.48E-05	0.000838746
AKR7L	-1.612805481	0.900257712	4.59E-05	0.000856139
NGFR	1.884274593	0.367155125	4.72E-05	0.000877929
LINC00310	-1.773581439	0.679197635	4.79E-05	0.000886902
CTB-119C2.1	-1.807921945	0.370482817	4.86E-05	0.000896334
STX1B	-1.042094417	2.794844967	5.02E-05	0.000922968
WDR78	-1.784979984	0.31795196	5.10E-05	0.000933865
TMEM86B	-1.367814392	1.205634001	5.14E-05	0.000939816
SLC22A7	-1.286080247	1.608980176	5.17E-05	0.000944848
LRRC66	-2.224417092	0.456114678	5.30E-05	0.00096446
NUDT18	-1.099158555	2.149812371	5.41E-05	0.000983412
RP11-345L23.1	1.736915038	0.041347009	5.44E-05	0.000987172
GOLGA8H	-1.255725334	1.722809591	5.46E-05	0.000989833
THAP2	-1.035782493	2.949874234	5.49E-05	0.000992647
AL133493.2	1.581613868	0.966019198	5.80E-05	0.001042934
CTD-3110H11.1	-1.099468642	1.750301605	5.97E-05	0.001071638
RBPMS-AS1	-1.227409298	1.821119939	6.15E-05	0.001101074
RHOJ	-1.591773044	0.661223109	6.30E-05	0.001124772
RP5-1142J19.1	-4.032285774	-0.638614635	6.46E-05	0.00115183
RP5-1024N4.4	-6.161495281	-1.212061766	6.54E-05	0.00116422
ANGPTL2	1.156418369	1.366659975	6.58E-05	0.00116945
RP11-93B14.6	-1.79074697	0.382079766	7.16E-05	0.001260349
GPR153	1.208952709	2.472562348	7.39E-05	0.001296594
UBXN10	6.224435402	-1.379729078	7.59E-05	0.001326569
AP001469.7	-2.157246653	-0.033197435	7.69E-05	0.001339371
RP11-54O7.3	-1.001924121	1.997640939	7.82E-05	0.001354853
RP5-1065J22.8	-1.422038841	1.08225631	7.98E-05	0.00137875
GTF2IRD2B	-1.005010538	2.007795194	8.36E-05	0.00143998
ABCC6P2	-1.081540633	2.070798041	8.37E-05	0.00144096
PLEK2	-2.815822802	-0.750065059	8.40E-05	0.001443366
BCYRN1	-1.148821464	1.690272391	8.41E-05	0.001443366
RP11-60A24.3	-4.090197635	-0.949840415	8.55E-05	0.00146404
AC093616.4	1.542055875	0.449569698	8.88E-05	0.001508784
IL17B	-1.975793553	-0.21278405	9.13E-05	0.001545007
SH2D5	1.217207119	2.115945733	9.13E-05	0.001545007
RP11-474O21.5	1.301150423	1.101544977	9.16E-05	0.001547552
ZNF688	-1.226858123	1.692664307	9.21E-05	0.001553815
NHLRC4	1.621551795	0.95858921	9.53E-05	0.001605188
ZC3H6	-1.021923131	2.661342595	9.87E-05	0.001654733
ZNF429	-1.084253118	2.046601476	0.000103281	0.001719179
CCDC162P	-1.005615188	2.092819483	0.00010368	0.001722765
LINC00870	-1.561642943	0.921943779	0.000103733	0.001722765
WASH5P	-1.300966723	1.062370864	0.000104294	0.001730767
EFCAB5	-3.209947463	-0.6592727	0.000106911	0.00176085
ZNF280A	1.10621934	1.518953958	0.000111357	0.00182039
NOTCH1	1.014400849	4.689826608	0.000113364	0.001846304
WDR88	-1.550287452	0.570458112	0.000113513	0.001847347
LINC00342	-1.010603401	2.081728225	0.000114788	0.001863936
UBE2V1P1	-4.390009522	-0.705681176	0.000116443	0.001885067
CTD-2227E11.1	-1.741699565	0.696377242	0.000117213	0.001893486
TMEM234	-1.32816811	1.275692737	0.000121108	0.00195065
ERVMER34-1	1.663884294	0.621426945	0.000122348	0.001966608
SERPINB2	3.331326954	-0.919066585	0.000123423	0.001980069
G0S2	1.316071748	1.264580483	0.000125575	0.002006353
DGKZP1	-1.231238193	2.44546407	0.000126826	0.00202044
MYL5	-1.151233965	2.172951823	0.000128719	0.002047623
OSCAR	1.022229787	2.575212471	0.000146562	0.002299714
RP11-141M1.3	-1.040275159	2.52339307	0.000149196	0.002334342
ART4	-1.203608317	1.703320044	0.000153497	0.002387144
CALHM2	1.085863981	1.835931192	0.000154004	0.002392477
RP11-523H20.3	-1.215213318	1.688775368	0.0001574	0.002440029
BOC	-1.204306362	1.713224188	0.000158326	0.002450911
LRRK2	-1.774852296	1.512889091	0.000163206	0.002517555
SH2B2	1.841534139	0.106754529	0.000163674	0.002523001
RP11-486O12.2	-1.219748319	1.300306505	0.000163893	0.002523402
CA11	-1.100022047	1.789286153	0.000164786	0.002533003
RP13-516M14.1	-1.147731948	1.554542405	0.000165905	0.00254307
ZC3H12D	1.215499223	1.087833051	0.000169815	0.002590297
FCHO1	1.051526482	2.394452946	0.000175229	0.002658067
KLRC2	-1.822484829	2.277770588	0.000175594	0.00266175
SCG5	-1.623289958	0.570319107	0.000179458	0.002716566
ERVMER61-1	1.154435729	1.327453459	0.000180188	0.002725738
ZC2HC1C	-1.302287114	1.353317751	0.000185544	0.002791317
GAREML	1.047997848	1.819541866	0.000188552	0.002832683
AC007255.8	-1.514428782	0.931833141	0.000191061	0.002862508
LGR6	-3.628473116	-0.661297204	0.000199953	0.002973346
RNF224	-1.860100591	0.1145877	0.000201116	0.002988378
RP11-326G21.1	-1.671727483	0.4145239	0.000201764	0.002994181
PTP4A2P1	-1.7050614	0.46492263	0.000207494	0.003060532
SNAI1	1.260449564	1.669452158	0.00020823	0.003067897
RP11-34P13.13	-2.618489995	-0.682236139	0.000210636	0.003094175
AL049542.1	-1.980043441	-0.329695837	0.000212737	0.003121046
IMPG1	-3.883831683	-1.212572117	0.000214747	0.003141572
AC083949.1	-3.887968906	-1.180485935	0.000217218	0.003171906
NPSR1-AS1	-1.105760715	1.556620449	0.000217865	0.003179228
NBL1	2.634320358	-0.893722322	0.000223827	0.003248909
LYNX1	-1.004758609	2.195012766	0.000229748	0.003321628
RP11-11N5.1	1.613395283	0.106245076	0.000231017	0.003337777
RP11-452L6.5	-1.314088753	1.001588824	0.000231628	0.003342193
ANKRD18CP	-1.678243414	0.670891228	0.000233857	0.003367688
RIBC1	-2.478428918	-0.554649828	0.000238072	0.003419393
SCN4A	2.238825017	-0.416349327	0.000244571	0.003503546
NIPSNAP3B	-1.206131357	1.501647409	0.000246662	0.003526568
AC011385.1	-2.047957017	-0.120818057	0.000247466	0.003533455
RP5-1148A21.3	-1.00222793	2.657067205	0.00024765	0.00353377
ZNF879	-1.076118855	1.66967529	0.000248151	0.00353631
ADAMTS4	1.379500857	0.509744054	0.000249749	0.003554162
ERP27	-1.574494681	1.585230744	0.000257468	0.003650076
ZSCAN4	-1.033712703	1.812618779	0.000260467	0.003690197
CAPN8	-1.073626017	2.15646769	0.000275672	0.003883006
RASA4CP	-6.461667286	-1.381412614	0.000277141	0.003898675
DMGDH	-1.036566192	1.770022058	0.000281459	0.003939168
RP11-385N23.1	-1.860160429	0.200907229	0.000282728	0.0039544
RP13-216E22.4	-1.715862084	0.1902402	0.000294597	0.004094243
TRAF5	1.090606186	1.558653238	0.000300294	0.004162843
NPPA-AS1	-1.527429823	0.493551714	0.000300653	0.004165188
RP11-506K6.4	-1.449213821	0.763357503	0.000307637	0.004245817
SLCO5A1	1.490218151	0.300246721	0.000309268	0.004262952
AC060834.3	-6.391893124	-1.243760308	0.000313695	0.004315815
RP11-30K9.1	4.006260456	-1.379959214	0.000324395	0.004432393
ARNT2	1.156905697	1.618513661	0.0003277	0.004471575
ZNF485	1.019427324	1.549104492	0.000327876	0.004471575
AC006538.1	1.134839611	1.311501312	0.000330675	0.004496414
OIT3	-1.146567389	1.970424336	0.000332181	0.00451149
PDGFA	1.457885399	0.398737575	0.0003328	0.00451622
PROX2	-1.216560098	1.08808576	0.00033526	0.004541159
ZFP2	-2.956380178	-0.922350854	0.000341209	0.004610324
RP11-53B2.3	-2.18772759	-0.328975197	0.000344414	0.004642169
SCN5A	1.379747601	0.509165425	0.000348931	0.004694378
HOXA10-AS	-3.375254794	-1.003933345	0.000349806	0.004700369
RP1-179N16.6	-1.237010988	0.980789812	0.000373566	0.004973837
RGS10	1.470169629	0.527740862	0.000378932	0.005033034
RP11-119F7.5	-1.291453363	0.966028477	0.000386851	0.005128885
RBMS3	3.29849115	-1.147186525	0.000387206	0.00513048
FAM183A	-1.942637925	-0.04718272	0.000396834	0.005239025
ACTR3C	-1.18536197	1.465115237	0.000397998	0.005251224
IGFBP6	1.15040066	1.144666515	0.000415281	0.005449693
RP11-503C24.6	1.532883031	0.529077484	0.000421607	0.005522779
RP11-166P13.4	-1.034127942	1.469470433	0.000426348	0.005571543
ELFN2	3.492121421	-1.242285455	0.000431809	0.005632814
RP11-480A16.1	-1.075266943	1.638900471	0.000434695	0.005663715
TRPM6	-1.626196176	-0.018491255	0.000436338	0.005681736
CES1P1	1.536101307	0.478399881	0.000436605	0.005681838
KIAA1407	-1.022861859	1.592814768	0.000447863	0.005797324
LINC00942	-3.360556323	-1.061279127	0.000449177	0.005810894
NT5DC4	-1.788042278	-0.196850477	0.000456305	0.005892666
KRT222	-2.094251865	-0.346915858	0.000477498	0.00613378
PRKAR2A-AS1	-1.495456709	0.834384054	0.000480478	0.006168431
SLC26A3	-2.866606666	-0.514518972	0.000481122	0.006169462
DRD5P1	1.853673066	-0.115138695	0.000485248	0.006212592
GNRHR	-2.775508771	-0.896890808	0.000493886	0.006296261
GRM4	4.076046346	-1.344248228	0.000501622	0.006365216
HAL	1.150160808	1.1088298	0.000506492	0.006405722
YBX2	-1.347670614	1.156439873	0.00050657	0.006405722
AC064834.1	4.081809112	-1.531560687	0.000511342	0.006458612
LINC01071	-1.672895202	1.201660986	0.000515985	0.006505993
CTD-2647E9.3	-3.80885136	-1.57467419	0.000516507	0.006508824
RP11-15H20.6	-1.005337619	1.939599775	0.000517783	0.006521151
LRRC23	-1.095573737	1.732391144	0.000518377	0.006524869
OLFML2A	1.902627855	-0.343777429	0.000522993	0.006567866
PRKD1	1.029093263	1.354631437	0.000524209	0.006579369
HLA-DRB1	2.034901467	-0.343278394	0.00053235	0.006662445
ERVW-1	-2.133670574	-0.260925368	0.000532725	0.006663327
SLC28A1	-1.8030836	0.050943862	0.000555774	0.006900366
SH3GL1P2	-2.056592841	0.293372558	0.000556741	0.006908453
MAGI2	1.139325141	1.127864336	0.000561561	0.006960374
A2ML1	-6.083780932	-1.346742804	0.000563654	0.006972658
RN7SL1	1.274487358	3.630422199	0.000565102	0.006980537
LINC01088	2.679010911	-0.769670406	0.000579188	0.00712639
TCAM1P	-1.907196227	-0.047049819	0.00058274	0.007166063
RP5-858B6.3	-1.839984518	-0.120353735	0.000585979	0.007197806
RP11-613M10.6	1.235176232	1.213627226	0.000586747	0.007203197
EGFL7	1.02220417	2.033498151	0.000596203	0.007294739
LINC01091	-1.419670726	0.553014626	0.000598643	0.007320505
LINC01107	-2.566354846	-0.6383041	0.000599329	0.007324801
RP11-597K23.2	-2.436436571	-0.437825532	0.000604409	0.007370428
ALKBH6	-1.564027453	0.213222669	0.000612354	0.007442435
GDNF-AS1	1.102900206	1.661501366	0.000616261	0.007481602
RP11-297D21.4	-1.439479951	0.413855951	0.000617218	0.007489067
TRIM40	1.904466914	-0.471617401	0.000663336	0.007938636
ZNF595	-1.683331191	-0.075878404	0.000664028	0.007942571
NANOGP1	-2.666615638	-0.797812696	0.00067048	0.008002261
RP11-54O7.16	-3.727940349	-1.494743528	0.000687278	0.008167113
ACY1	-1.743959672	0.20103819	0.000698302	0.008273968
HMGB1P21	-3.105632302	-1.278123492	0.000722933	0.008535214
BAAT	1.310533209	1.074393582	0.000730136	0.008606327
PIP5KL1	1.384727447	1.266463884	0.000739595	0.008696056
AC025171.1	-1.091765532	1.11380089	0.00074773	0.008775908
PLCXD2	1.275068717	0.742552287	0.000777819	0.009065852
UBE2Q2P1	-1.004136284	1.681251332	0.000808462	0.009333562
GPR137B	1.772370232	-0.308291331	0.00081039	0.009350879
TCERG1L-AS1	1.942878529	-0.24258528	0.00081148	0.009353599
FAM134B	-1.324021383	1.190479565	0.00081548	0.00938982
SOX8	1.050574755	2.001040979	0.000842494	0.00964506
SORCS1	1.297796899	0.82219871	0.000887222	0.010109532
XXbac-B444P24.10	2.630949592	-0.946925428	0.000893237	0.010167482
MEF2BNB	-1.028067096	1.731113219	0.000899258	0.010230694
LYPD4	-3.641517929	-1.149873338	0.000902041	0.010257029
CTD-2517O10.6	-1.987072995	-0.182082659	0.000903216	0.010265056
CCDC135	-1.303493327	0.78705273	0.000909641	0.010321998
DNAH2	-1.394663239	0.514196689	0.000937738	0.010580491
MBNL1-AS1	-2.834700448	-1.089346811	0.000940269	0.010603577
CLDN9	-1.483615055	0.036164295	0.000960261	0.010774516
PRDM1	2.772357291	-1.001667329	0.000974917	0.010900421
FAM129A	1.477848875	0.182049892	0.00098261	0.010979253
EHD2	1.03576629	1.687099013	0.000985109	0.010998932
AMY2B	-1.652074486	1.174206324	0.000996026	0.01107826
TNC	2.389098943	-1.029285467	0.001042494	0.011468797
RP11-529H20.6	-1.798237842	-0.090361873	0.001046143	0.011501273
SLC16A9	1.548626467	-0.192612401	0.001098155	0.011988786
LINC00659	2.574892679	-1.05779663	0.001121665	0.012171607
RP11-154H23.3	-2.126300114	-0.41979133	0.001127971	0.0122289
RP11-132N15.3	-2.716066456	-0.797714408	0.001133045	0.01227033
RP11-1109F11.3	-1.233336744	0.857250009	0.001137084	0.012297246
RNA5SP317	3.758796622	-1.416672513	0.001141128	0.0123288
HIST2H2BD	-1.621083671	0.704841588	0.001146348	0.012360794
RP11-165J3.6	-1.983591686	-0.076825137	0.001158879	0.012465206
ITGA4	1.508220089	0.027568792	0.001170841	0.012563011
CTD-2561J22.2	-1.41519188	0.294798847	0.00117472	0.01259846
RP11-498E2.9	-5.984955574	-1.456964202	0.001186416	0.012674215
MFAP4	1.598570154	0.457941342	0.001187848	0.012677567
IL12RB2	-2.161468452	-0.617301278	0.001188189	0.012677567
AC021016.8	-1.941870208	-0.383341827	0.001195295	0.012731783
RP11-132N15.1	-1.078081135	1.009525402	0.001207821	0.012833976
TSNAXIP1	-1.431724056	0.402919369	0.00123504	0.013078759
FIGF	2.188311005	-0.635454905	0.001240262	0.013115023
XXbac-B476C20.9	-1.63849198	0.035617567	0.001249258	0.013197403
LRRC2	2.735658123	-1.116145336	0.001250416	0.013203258
DCLK2	-1.325949751	0.475452096	0.001263045	0.013320843
ARC	-1.305557869	0.532845631	0.001269134	0.0133751
C2orf54	-1.407707927	0.140445387	0.001306472	0.013715758
RP5-827C21.4	-2.774192175	-0.871773429	0.001312538	0.013766245
HIST1H2BJ	-1.036445489	1.396030828	0.001325336	0.013867249
FOXD4L1	-1.061328477	1.159280079	0.001327884	0.013887269
AC114730.5	-3.111926193	-1.311918741	0.001358366	0.014130267
HMGN1P9	-5.58115613	-1.534152035	0.001380753	0.014310277
MCTP1	2.197649909	-0.275087863	0.001386529	0.014336195
RP11-111A21.1	-1.036250069	1.819239698	0.001399802	0.014446146
LCN12	-1.130755923	2.516607599	0.001401947	0.014446408
GLT1D1	1.542406566	-0.161703915	0.001409981	0.014503324
SNRPGP14	-1.430229379	0.050565666	0.001418564	0.014555932
RPS5P2	-5.695139488	-1.65943035	0.001419085	0.014555932
CLEC10A	-1.643209667	-0.346340958	0.001421898	0.014571129
EEF1A1P30	-3.112623818	-1.244308809	0.001428234	0.014588249
RBM26-AS1	-1.026859927	1.287718717	0.00143352	0.014624131
KRTAP19-1	1.804231647	-0.379404688	0.001433751	0.014624131
RP11-202G11.2	-3.184995247	-1.149044938	0.001455236	0.014808768
RP11-338N10.1	-5.813123941	-1.494071984	0.001462676	0.014867142
IL15RA	1.207870683	1.012555404	0.001478428	0.014982088
RN7SL2	1.343667266	4.525980095	0.001486274	0.015040704
AC007249.3	-2.38865764	-0.575174612	0.001500938	0.015168071
CTD-2245E15.3	-2.184508458	-0.43669427	0.001519302	0.015321761
RP3-525N10.2	5.647415589	-1.702223271	0.001532909	0.015419968
SLC17A1	2.134583118	-0.771196388	0.001542511	0.015509431
TEX15	1.294186714	0.808293189	0.001568556	0.015716556
TTC18	-1.201020779	1.023864947	0.001590658	0.015891778
HR	1.175473219	1.243078759	0.001619455	0.016134846
ULBP3	1.495385782	-0.057493447	0.00162231	0.01614859
AC097662.2	-1.228534555	0.728959676	0.001623204	0.016150138
ZNF337-AS1	-1.082696047	1.14036966	0.001671109	0.016551544
ALOX12B	-1.796741432	-0.365151852	0.001677429	0.016606623
CCDC183-AS1	-1.427719724	1.173454946	0.00170568	0.01683302
RP11-430C7.5	-5.689458924	-1.797434792	0.001724772	0.016996446
MRPL53	-1.032893153	1.293925906	0.001725346	0.016996446
ACSL6	1.216251683	0.799462515	0.001743954	0.017141178
AC010976.2	-1.39166561	0.454326922	0.001775598	0.017405315
CXCL3	1.59233077	0.2286663	0.001791246	0.017542989
AC003005.2	-2.77126122	-1.032353558	0.001799419	0.017599414
TTTY10	-1.591892679	-0.017495273	0.001817734	0.017738917
TSACC	-1.471639127	0.21325865	0.001824874	0.017800657
PRR24	1.751006769	0.941430914	0.001831095	0.01784543
RNA5SP122	3.157361646	-1.453777696	0.00186237	0.01805377
NRG1	1.231089398	0.612538591	0.001867154	0.018092138
RP11-401P9.1	1.955551296	-0.656856922	0.001878905	0.018189882
KCNK9	-1.759516015	0.101817847	0.001882431	0.018191843
RP11-932O9.9	-3.189811116	-1.118648242	0.00192007	0.018452604
LINC00964	-5.798369375	-1.616377527	0.001920372	0.018452604
RP11-390B4.5	-1.412204563	0.625485379	0.00192833	0.018520941
ERMAP	-1.052687593	1.440781018	0.001937143	0.018588339
COL14A1	-1.03542944	1.682890996	0.001956661	0.018719119
NT5M	1.519199347	0.053745177	0.001966424	0.018796092
LYPD3	1.113299993	1.046909184	0.001997485	0.019026525
RP11-422N16.3	-1.760789939	-0.38231439	0.002001185	0.019053474
POU2F2	1.259450856	0.539446622	0.002009133	0.019095923
C9orf24	2.704491723	-1.029485923	0.00201291	0.019123522
MTND2P28	1.136363029	0.971133967	0.0020161	0.019145518
RP11-526I2.1	-3.550186249	-1.534048235	0.0020258	0.019213073
FAM27E4	2.99834121	-1.029744798	0.002039384	0.019324704
RP11-456H18.2	-1.104820953	0.746581738	0.002094998	0.019783182
CTD-3214H19.6	-3.881236662	-1.118964758	0.002119099	0.019976291
RPL3P7	-3.104355463	-1.456710924	0.002130968	0.02004502
SLC16A7	1.558249189	0.14579579	0.002137691	0.020099625
HABP2	2.004597758	-0.531685213	0.002273982	0.021162918
RP11-130L8.2	1.044548441	1.694460836	0.002277552	0.021187138
RP11-241F15.7	-1.071720145	0.917686822	0.002307322	0.021373241
ISM1	1.417620256	0.277860637	0.002344013	0.021639858
ZNF295-AS1	-1.575572646	0.46393565	0.002347675	0.021664528
COL12A1	1.692694201	-0.028001506	0.002349194	0.021669408
NPHS1	-2.158283436	-0.727306624	0.002358695	0.021729577
GSTT2	-1.612038794	-0.278501658	0.002377105	0.021853196
AC009961.2	-5.577715968	-1.846220309	0.002390264	0.021918933
HS3ST5	1.939810798	0.094193677	0.002402707	0.02201459
ASS1P2	5.75555889	-1.614902468	0.002414143	0.022091629
EID3	1.802488657	-0.225452294	0.002419011	0.022126921
CELF5	1.017819977	0.964602077	0.002447328	0.022348587
PCDHGA7	2.079258764	-0.894225263	0.002448574	0.022350641
RNU6-270P	-5.685462916	-1.750259172	0.002482854	0.022612665
MIR4292	-1.325637733	0.318164267	0.002497263	0.022728727
ACRC	-1.132311101	0.818128198	0.002543426	0.023091271
GYPC	1.16828398	0.766867227	0.002549695	0.023138586
DGCR11	-1.622975931	-0.150074424	0.002552513	0.023144973
DRD5P2	2.045440879	0.206196204	0.002564932	0.023228711
BCL2	1.22616951	0.397607592	0.002582109	0.023364939
RP11-704M14.1	-1.946852716	-0.554952001	0.002613957	0.023565445
RP11-299H21.1	-1.078791984	1.309935564	0.002620225	0.023602508
CTC-471F3.6	-1.469231706	0.0233495	0.002625926	0.02363441
LINC00326	2.017116704	-0.292287947	0.002633961	0.023677529
RP4-595K12.2	-1.104228175	0.903388383	0.002645016	0.023737907
GULP1	-1.141812519	1.918976001	0.002713611	0.024240641
RNASEL	-1.219495906	0.840742723	0.002749336	0.024453565
PGLYRP2	-2.552016769	-0.477467766	0.00277964	0.024682978
LINC01151	-1.926651023	-0.294485437	0.002788745	0.024733726
BX470102.3	-1.810185968	-0.59585951	0.002855002	0.02524975
LINC00936	-1.331834159	0.65299978	0.00285641	0.025251999
CTD-3162L10.4	-3.453807392	-1.455835611	0.002995292	0.026239649
IZUMO4	-1.860961499	-0.383240996	0.003014153	0.026347857
RP11-48B14.1	-2.383717626	-1.060877542	0.003071077	0.026750024
FAM89A	1.040670937	1.347543895	0.003076751	0.026778132
PAOX	-1.128629629	0.825552274	0.00307853	0.026782967
CDNF	-1.286167317	0.360893891	0.003080517	0.026789606
APITD1	-1.009013234	1.555789701	0.003090787	0.026868241
AC023490.2	-5.456584971	-1.797242214	0.003093488	0.026881048
MIR3682	-1.30904426	0.696717632	0.003117869	0.027060683
RP11-314N13.3	-1.070665841	1.029292794	0.003121019	0.027077283
CTB-113D17.1	-2.326943612	-0.870809002	0.003126469	0.02710308
RGS20	1.196298382	0.470023134	0.00313278	0.027147038
CETP	1.457029963	-0.042677929	0.003137068	0.027173438
RP3-497J21.1	2.771322408	-1.531814781	0.003143552	0.027218829
ROCK1P1	-1.125208652	0.917377673	0.003184807	0.027510752
SERPINA12	-1.10435843	0.886366717	0.003191267	0.02755568
AC114730.8	5.644496173	-1.658381213	0.003201481	0.027622083
RP11-173M1.4	-2.324520782	-1.031398364	0.00321806	0.027734223
SLC3A1	-2.576722608	-1.149498585	0.003219697	0.027734223
AC144449.1	-2.87465642	-1.382463891	0.003245207	0.0279223
PART1	1.008637672	0.830513302	0.003252944	0.027977873
RP11-313D6.3	-1.212321103	0.350871839	0.003270493	0.02809569
RNU1-138P	-3.555009055	-1.574296959	0.003275944	0.028131476
AL132772.1	-1.171431225	0.744807765	0.003288093	0.028202614
DIO3OS	3.572115882	-1.614782645	0.003400803	0.029000618
VIP	-2.140757122	-0.704571311	0.003409766	0.029052039
GJC3	-1.437296592	0.008650239	0.003508422	0.029742778
GALNT12	2.385146714	-1.029383422	0.003537552	0.029966514
ATG9B	-1.128271585	0.809886956	0.003541549	0.029977174
NUAK2	1.672347494	-0.572132683	0.00359799	0.030314241
NPW	2.246493687	-0.453656841	0.003616788	0.030437472
RP11-387H17.4	-2.006454782	-0.475379555	0.003680786	0.030857417
RP11-141B14.1	-2.573170478	-0.704065338	0.003686093	0.030890084
BX936347.1	-1.11368486	0.669929545	0.003724402	0.031139582
FAM53A	-1.119793792	0.824968031	0.003744	0.031255685
THBS4	-1.673928252	-0.364884169	0.003802203	0.031633921
MLANA	-1.910108063	-0.594928614	0.00380926	0.031679672
TPTE2P1	-2.872564404	-1.494851538	0.003845603	0.031933387
PAX8-AS1	-1.713075475	-0.135130845	0.003904973	0.032291636
FMR1-IT1	-2.104643111	-0.847027765	0.003909553	0.032308983
RP11-57G10.8	-2.393183616	-1.003432862	0.003918083	0.032363368
AC005592.1	5.756550091	-1.894748563	0.003935132	0.032448217
RP11-42O15.3	-1.345847636	0.225511842	0.003946571	0.032525039
LRRC37A3	-1.056771367	1.287001338	0.003971378	0.032692547
ASIP	1.295128716	0.62178015	0.004037985	0.033178474
ADA	1.214291208	0.950704888	0.004045695	0.033225516
C16orf45	1.176425629	0.376921752	0.004089704	0.033522869
TAS1R1	-1.236020219	0.839743441	0.004120494	0.033704592
PDCL3P4	-1.377461838	0.152466629	0.004128099	0.033728989
PRODH	1.627411436	-0.147614092	0.004132752	0.033754406
ZNF671	1.765839168	-0.593419541	0.004176025	0.034057799
MLLT10P1	-1.503298265	0.05087543	0.004179109	0.034057799
COL26A1	1.069941713	1.522357377	0.004235544	0.034414192
RP11-318M2.2	1.513050235	0.053993441	0.004248838	0.034501044
HIST1H2AM	-5.698429255	-1.797180706	0.004274513	0.034640806
RP11-421L21.3	-1.042740991	0.987603279	0.004304495	0.034803029
AC016700.5	-1.369274387	0.036690468	0.004373091	0.035218024
RP11-325F22.5	-2.793301855	-1.00329198	0.004408311	0.035397478
RP11-86H7.7	-1.845356719	-0.750054471	0.004425092	0.035506175
CD72	-2.772274306	-1.120080492	0.004436251	0.035560272
RP11-341G23.4	-3.451816203	-1.749468732	0.004438333	0.035560272
SIGLEC1	1.789242704	-0.72466752	0.004451691	0.03563889
LINC00999	-1.001457525	0.771148768	0.004652579	0.036992485
AQP10	-1.541083692	-0.382754743	0.004831609	0.038290764
AC098828.2	-3.553401954	-1.796745004	0.004845191	0.038384504
MAMDC2-AS1	-1.669463363	-0.381902213	0.004893931	0.038672657
GPR111	-2.792369773	-1.534017101	0.004924811	0.038832561
LAIR1	-1.232689568	0.79497729	0.004935661	0.038895586
AC006460.2	-2.068507734	-0.8960473	0.004973816	0.039148459
RP11-266L9.5	-2.963078696	-1.27812314	0.004989046	0.039234238
NPIPB15	-1.10299037	0.728668688	0.004990209	0.039234238
SLCO6A1	-2.784458198	-1.150025698	0.004993677	0.039234238
PDLIM1P4	-2.867740853	-1.119781147	0.00509628	0.039868649
AC138472.4	-5.320865067	-1.41925131	0.00513785	0.040115422
MLNR	-1.467685343	-0.045841684	0.005215541	0.040555235
AC004156.3	-2.18790471	-1.277852449	0.00528269	0.04096096
UBAC2-AS1	-1.616903113	0.089657631	0.005408752	0.041672714
AC009095.4	-1.633121338	-0.68205	0.005427585	0.041745137
HIST2H2BC	-1.200772846	0.739592797	0.005492915	0.042138437
CCR7	2.382813149	-1.178453392	0.005514372	0.042263338
SEMA3E	2.389745004	-1.242258324	0.005516578	0.042265445
RP11-574K11.27	-2.15136301	-0.923391089	0.005525256	0.04231492
LINC00908	-1.499530422	-0.091300157	0.005550901	0.0424128
RP11-509J21.1	-1.34612323	-0.075217744	0.005573633	0.042553631
AC018647.3	-3.559104895	-1.45530542	0.005607053	0.042704516
LINGO1	1.062771476	1.560045223	0.005665462	0.043044534
AC024940.1	-2.263273632	-0.87062051	0.005676631	0.043096272
C6ORF50	-1.314324185	-0.212225336	0.005710187	0.043301003
RP11-144G6.10	-3.451250693	-1.949000517	0.005711361	0.043301003
KCNG2	1.019227564	0.999143964	0.00573256	0.043403666
GAPDHP1	-1.459421648	-0.27821153	0.005747901	0.043429688
FZD10-AS1	2.710707467	-1.209846594	0.005751597	0.043442621
GAPDHP21	3.573251663	-1.947079166	0.005794707	0.043707908
KRTAP4-4	2.914146225	-1.794953137	0.005887767	0.044287741
RP11-297N6.4	-2.0071692	-1.119254773	0.005923178	0.044508219
RP11-133F8.2	-5.469494618	-1.948472979	0.006034526	0.045143452
RP3-402G11.27	-1.247421542	0.10324675	0.006103089	0.0456096
LINC00472	-1.195505267	0.52359223	0.006132647	0.045788066
AC010761.13	-1.148425497	0.272313785	0.006162429	0.045943256
CCDC27	-1.711528026	-0.681982089	0.006286893	0.046728543
RP11-473M20.9	-1.257077856	0.473885619	0.006286973	0.046728543
RP11-1069G10.1	5.388693105	-2.058500949	0.006322552	0.046945166
LA16c-316G12.2	-2.34319563	-1.089565641	0.00635247	0.047135331
IL21R	2.275578735	-1.000766686	0.00642987	0.047468268
CPHL1P	1.539592817	-0.29187863	0.006536481	0.048044671
RP11-41O4.2	-2.696980565	-1.346566254	0.00657736	0.048231767
PLCG2	1.089656839	0.815643244	0.006607363	0.048407022
PNLIPRP3	-3.905621569	-1.276680144	0.006648236	0.048621196
WAS	-2.086639924	-0.949165492	0.006695353	0.048867326
RP5-890E16.2	-1.372208263	-0.119683329	0.006697518	0.048867326
RP11-883A18.3	-1.646029751	-0.437160563	0.006701577	0.048880649
LPAL2	-1.198746555	0.618010934	0.006809839	0.049472472
PCDHB19P	-2.698052248	-1.346742235	0.006842001	0.049673156
AC008592.5	1.867942512	-1.057828562	0.006858866	0.049762582
KCNT1	1.723937812	-0.614630117	0.006876658	0.049831391
AC096574.5	5.520135729	-1.895307783	0.006880222	0.04983494
