# Supplementary material for: Furfural Produces Dose-Dependent Attenuating Effects on Ethanol-Induced Toxicity in the Liver
Source: Front Pharmacol. 2022 Jun 8;13:906933. doi: 10.3389/fphar.2022.906933 (PMC9214037; doi:10.3389/fphar.2022.906933)
Supplement: Supplementary file 3 [file Table3.XLS]

###Differentially expressed genes between EtOH + LF and EtOH + HF
	logFC	logCPM	PValue	FDR
CDH16	2.45220507	6.866307046	3.86E-59	8.45E-55
CTGF	-2.584221282	5.597804319	5.93E-46	5.31E-42
ANXA13	3.073258351	5.831914327	7.28E-46	5.31E-42
MATN3	-1.847960162	6.204308558	4.48E-39	2.45E-35
ETNPPL	2.25458352	8.432331784	5.86E-38	2.57E-34
PGC	1.656792575	10.57227978	8.72E-38	3.18E-34
CYP24A1	-2.860374884	4.636043839	7.64E-37	2.39E-33
RAB17	1.660886949	8.230820881	5.39E-35	1.47E-31
AKR1B1	2.059388633	11.78935799	3.08E-31	7.50E-28
GC	4.337900163	5.011219361	3.49E-31	7.64E-28
C8orf4	-2.087610142	4.176272886	5.77E-31	1.15E-27
IGFBP1	-2.929908583	8.12884016	1.02E-30	1.86E-27
PLAU	2.188826837	5.259546479	1.16E-30	1.95E-27
PTGS1	3.775905512	3.410378935	8.22E-30	1.24E-26
SLC6A12	1.598022564	9.414458756	8.50E-30	1.24E-26
FILIP1L	-1.781180663	5.390552982	2.84E-29	3.88E-26
THBS1	-2.284842288	4.711017566	4.40E-29	5.66E-26
VCAN	-1.749459959	5.570392585	7.47E-28	9.08E-25
ITGA1	-1.579710542	5.955003567	1.02E-27	1.18E-24
VNN1	-2.038645947	3.771210936	2.99E-27	3.27E-24
SLC6A13	3.447851828	2.550105623	4.02E-27	4.19E-24
DUSP5	-2.21721837	3.671863835	9.78E-27	9.74E-24
C6	2.858817093	4.243280152	2.60E-26	2.47E-23
SERPINE2	-1.412581976	6.512153846	3.77E-26	3.44E-23
IGFBP3	-3.1907901	2.028662987	4.35E-26	3.81E-23
ITGA2	-1.534775965	7.294710722	3.56E-25	3.00E-22
BDH1	1.445612405	6.257695139	8.91E-25	7.22E-22
MT1G	3.519648456	2.646036075	1.63E-24	1.27E-21
ERRFI1	-1.244116429	7.869833501	9.99E-23	7.54E-20
ACSL5	-1.32980406	7.177210739	2.56E-22	1.87E-19
SPARC	1.340000116	7.770377111	2.88E-22	2.03E-19
EDNRB	2.528771695	4.748533911	9.69E-22	6.63E-19
C5	-1.553164653	7.322666049	1.36E-21	9.01E-19
CSRP1	1.318979701	6.031713975	3.29E-21	2.12E-18
IL11	-2.345902594	4.74336089	3.43E-21	2.14E-18
PALM3	1.610115203	4.935112765	1.63E-20	9.88E-18
GLP2R	1.466295484	5.699821555	1.68E-20	9.96E-18
C5AR1	-2.226729147	3.283703314	3.09E-20	1.78E-17
AGPAT9	-1.869806795	3.294309201	3.80E-20	2.13E-17
SOWAHA	1.384009089	5.846010472	4.50E-20	2.46E-17
MT1X	3.370498555	2.31575229	4.92E-20	2.63E-17
CCL20	-1.312447269	7.804579633	9.27E-20	4.83E-17
FST	-1.266838272	6.733025664	1.46E-19	7.45E-17
RP11-478H13.1	3.467255516	1.935602286	1.76E-19	8.75E-17
AKAP12	-1.301257933	5.549235035	2.30E-19	1.12E-16
RHBG	1.300882461	6.511251114	7.70E-19	3.67E-16
AQP6	1.912874386	3.729485029	1.01E-18	4.73E-16
SFXN3	1.240878537	6.025216681	1.10E-18	5.01E-16
CAB39L	1.796533083	5.130962606	1.26E-18	5.61E-16
NADK2	1.374008908	7.778553546	4.08E-18	1.79E-15
KYNU	-1.188936065	5.729218846	6.57E-18	2.79E-15
ACSM2B	1.800276073	3.533894607	6.62E-18	2.79E-15
SAT1	-1.083577412	8.214782157	1.05E-17	4.32E-15
HPS4	1.114530603	7.290509751	2.35E-17	9.53E-15
SERPINE1	-1.294353233	7.957900846	3.86E-17	1.53E-14
F2RL1	-1.452810434	4.561623357	6.29E-17	2.46E-14
CSGALNACT2	-1.218941315	5.868157747	9.05E-17	3.48E-14
KRT19	-1.554174777	5.155487198	2.06E-16	7.78E-14
TM4SF1	-1.035709833	7.905263374	2.33E-16	8.64E-14
CNNM1	1.049738556	7.764914267	3.52E-16	1.28E-13
HK2	-1.092723474	6.350455698	7.35E-16	2.64E-13
TMEM37	1.098270123	6.510204328	7.98E-16	2.82E-13
TGFBR2	-1.023487739	8.033303683	8.48E-16	2.95E-13
CYP17A1	2.737108982	4.173330147	1.25E-15	4.28E-13
SHROOM1	1.390311074	5.861591365	1.70E-15	5.72E-13
SLC5A9	1.353378178	4.492572428	1.99E-15	6.61E-13
MCHR1	2.347408774	2.43336244	2.13E-15	6.97E-13
DGAT1	1.235576122	7.132319537	3.05E-15	9.80E-13
CCAT1	-1.175264495	6.257711959	4.50E-15	1.43E-12
GGT5	-4.78560781	0.003583612	5.75E-15	1.80E-12
IL1RL1	-2.647742119	1.195726291	7.32E-15	2.26E-12
BAIAP2L1	1.069626868	6.783788208	7.43E-15	2.26E-12
REPS2	1.443797055	4.758922125	8.75E-15	2.62E-12
EREG	-2.43805374	2.126160858	1.27E-14	3.76E-12
CRYL1	1.092435075	6.832454612	1.36E-14	3.96E-12
RANBP3L	2.413104858	3.826760628	1.54E-14	4.45E-12
CYP3A5	1.475696517	4.899234837	1.76E-14	5.01E-12
SPP1	-1.10487369	8.706915333	1.85E-14	5.19E-12
CD55	-1.197710743	5.273575895	1.99E-14	5.52E-12
PEBP1	1.020032615	11.54242204	2.69E-14	7.37E-12
PLAC8	-1.800182027	2.132742394	5.30E-14	1.43E-11
RP11-230B22.1	1.626782088	3.211570915	5.82E-14	1.55E-11
SGK2	1.365434127	4.527218612	9.83E-14	2.56E-11
PPP1R3C	1.494612445	4.473210098	1.02E-13	2.63E-11
PLD1	-1.071881036	6.230559544	1.22E-13	3.09E-11
KRT23	-1.785735271	2.601782325	1.25E-13	3.14E-11
REEP6	1.224977133	6.078672328	1.67E-13	4.12E-11
COL9A1	2.538325709	2.230845854	1.73E-13	4.21E-11
CPLX2	-1.828853338	6.618248639	2.39E-13	5.75E-11
DKK1	-1.051665475	5.647331205	7.45E-13	1.77E-10
LGALS1	-1.187759521	4.585590481	8.69E-13	2.02E-10
MYOM3	1.032943852	5.50712147	8.70E-13	2.02E-10
CTD-2555A7.2	2.271478504	2.151777439	1.29E-12	2.96E-10
PTPRN2	-1.545079036	4.456647301	1.30E-12	2.96E-10
BTBD11	-1.869471507	1.798670857	1.93E-12	4.36E-10
BEAN1	-2.035911111	1.567066356	2.01E-12	4.48E-10
HID1	1.139006122	7.690494971	2.19E-12	4.80E-10
RP1-140K8.5	-1.962917541	1.572725502	2.21E-12	4.80E-10
LOX	-1.359841078	3.612316901	2.44E-12	5.24E-10
QSOX1	-1.231380247	5.953896483	3.23E-12	6.79E-10
HHIPL2	1.704605386	2.943941861	3.37E-12	7.02E-10
AP000351.13	1.404846315	3.356372051	3.62E-12	7.48E-10
FGA	-1.035018201	8.694333419	3.99E-12	8.17E-10
GDF15	-1.237540792	10.20764418	4.52E-12	9.08E-10
SLC2A1	-1.065835116	8.245845018	5.62E-12	1.12E-09
SLC52A3	2.42278162	2.017367681	8.52E-12	1.65E-09
LINC00973	-2.447488153	0.911581682	9.83E-12	1.87E-09
AREGB	-1.997306405	1.356061857	1.43E-11	2.70E-09
KIAA1199	-1.208216488	3.6169132	1.47E-11	2.75E-09
SPTLC3	1.359827904	4.330077013	1.67E-11	3.10E-09
PLA2G12B	1.751885159	2.535541548	1.68E-11	3.10E-09
SLC16A6	-3.341534396	0.148178501	1.79E-11	3.27E-09
NPNT	1.194077186	6.187633493	1.91E-11	3.45E-09
UGT2B10	-1.167521445	4.002348733	2.45E-11	4.35E-09
CSF3	-2.663990669	0.754047827	3.03E-11	5.26E-09
TSPAN1	1.816520186	2.207085726	3.09E-11	5.29E-09
MYLK4	2.243315985	2.687031999	3.14E-11	5.33E-09
ACSS2	1.00843359	6.234526083	3.41E-11	5.73E-09
IL8	-1.2634114	3.871775913	3.91E-11	6.48E-09
MPV17L	1.034927624	6.145373655	4.16E-11	6.85E-09
ISM2	-1.446800293	2.955632777	4.42E-11	7.22E-09
TMEM41A	1.038112805	6.486724071	5.31E-11	8.61E-09
RP11-277P12.20	1.449798806	3.339732124	6.32E-11	1.02E-08
SEMA3G	-1.193988354	5.099516745	7.05E-11	1.12E-08
TNFSF14	-2.045316339	1.944158111	7.75E-11	1.22E-08
KCNK5	1.927192454	2.485794008	8.00E-11	1.25E-08
AGBL3	1.441849593	3.873017995	8.33E-11	1.29E-08
RP11-283I3.1	2.083461086	1.870358671	8.34E-11	1.29E-08
ISYNA1	1.013290106	8.297565981	8.60E-11	1.32E-08
NR5A2	1.161555662	6.116245805	1.17E-10	1.78E-08
TMEM72	4.509552484	0.492780603	1.28E-10	1.93E-08
HRNR	-4.772459974	-0.395756178	1.35E-10	2.02E-08
ANKRD1	-1.456547592	2.458241699	1.55E-10	2.29E-08
PIK3AP1	1.00113357	6.487556262	1.56E-10	2.29E-08
MYC	-1.02972074	8.261892165	1.93E-10	2.77E-08
FBLN5	1.318724625	3.41893002	2.16E-10	3.06E-08
CP	-1.075257831	6.587424734	2.16E-10	3.06E-08
ATP8B4	1.634236517	4.23121137	2.99E-10	4.15E-08
CEP55	1.293291595	4.549598141	3.63E-10	4.91E-08
EPHX2	1.152064613	4.046428732	3.97E-10	5.33E-08
MT1E	1.294855713	3.719412223	5.18E-10	6.91E-08
CPEB2	1.132274937	5.866160162	5.84E-10	7.75E-08
SGK223	-1.112178248	4.547520471	6.71E-10	8.82E-08
C7	1.466313015	4.979910163	6.73E-10	8.82E-08
RP11-1124B17.1	2.324228242	1.500755995	6.91E-10	8.94E-08
FLNA	-1.145233221	8.861278948	6.97E-10	8.97E-08
ARID5B	-1.081284451	4.716181523	7.24E-10	9.27E-08
ACAT2	1.03525453	5.664165428	7.38E-10	9.39E-08
BICC1	-1.696627807	1.574438472	8.75E-10	1.11E-07
CYP3A7	1.126584846	5.425343281	9.86E-10	1.23E-07
ITPR3	-1.134298713	6.809330101	1.14E-09	1.41E-07
C19orf77	1.186875228	3.450894513	1.20E-09	1.47E-07
RBP1	-1.591576177	2.210113033	1.28E-09	1.54E-07
CYR61	-1.20465487	5.794289843	1.29E-09	1.55E-07
HIST1H3H	1.192992104	3.436315845	1.54E-09	1.82E-07
RGCC	-2.451299067	0.569473968	1.74E-09	2.03E-07
FOXQ1	-1.075761595	6.427439256	1.76E-09	2.04E-07
MLTK	-1.060696743	4.05238668	1.88E-09	2.17E-07
RP11-492D6.3	3.491618071	0.951580502	1.93E-09	2.22E-07
CARD6	1.202057243	3.804224594	2.01E-09	2.28E-07
TMEM27	1.054197167	4.319828585	2.18E-09	2.46E-07
TRIM50	1.131170433	4.890413775	2.25E-09	2.52E-07
DMRTC2	7.191527297	-0.019090393	2.29E-09	2.56E-07
GDNF	-1.269000437	4.442158424	2.46E-09	2.71E-07
RASD1	-1.44520623	2.829667601	2.71E-09	2.96E-07
ENPP7	1.499767729	2.240284401	2.74E-09	2.97E-07
RP11-476H24.1	4.364546116	0.411668088	2.96E-09	3.20E-07
DNAH3	1.710045506	1.843406566	3.17E-09	3.38E-07
HSD17B2	-1.236658345	3.266778737	3.25E-09	3.45E-07
IGFBP2	-1.377122772	2.581394004	4.27E-09	4.41E-07
MIR4435-1HG	-1.186201176	2.923471	4.68E-09	4.79E-07
SLCO4C1	1.217700703	4.724858495	6.58E-09	6.61E-07
HSPG2	-1.290825494	6.117710026	6.65E-09	6.64E-07
PDIA2	-1.586794575	2.202060156	7.30E-09	7.23E-07
ARSG	-1.493595512	1.76390285	8.26E-09	8.11E-07
SLC38A11	1.218816624	4.006354108	8.82E-09	8.47E-07
EXOC3L4	1.16411531	3.82443496	9.67E-09	9.24E-07
FLRT3	-1.224402135	2.66059189	1.09E-08	1.03E-06
AQP3	-1.16576087	4.245335483	1.26E-08	1.15E-06
PKLR	1.118432593	3.656238872	1.30E-08	1.19E-06
PLSCR4	-1.328242873	3.125076978	1.33E-08	1.21E-06
CYP2S1	-1.70933435	1.360200716	1.43E-08	1.29E-06
LINC00494	1.575988171	2.588133011	1.47E-08	1.32E-06
S100A5	3.777921979	0.316281289	1.47E-08	1.32E-06
SCNN1A	-1.02500735	3.483479852	1.49E-08	1.33E-06
ZNF69	1.126727956	4.920216223	1.60E-08	1.42E-06
RP11-38M8.1	1.03196127	4.371070679	1.74E-08	1.53E-06
SLC7A10	1.08814702	5.508929921	1.77E-08	1.55E-06
MT1F	1.794967457	2.504629489	1.87E-08	1.63E-06
NRP1	-1.182805671	4.001236684	2.10E-08	1.83E-06
COL11A2	1.240076984	3.451385988	2.41E-08	2.07E-06
MMAB	1.072907418	3.710886492	2.45E-08	2.09E-06
FAM21FP	1.661132531	2.838286952	2.50E-08	2.13E-06
RP11-169K16.6	1.070606428	3.466485923	2.52E-08	2.14E-06
SLC23A1	1.326213482	2.400590084	2.85E-08	2.39E-06
NADK2-AS1	1.431578116	2.454792642	3.07E-08	2.57E-06
IL1RN	-1.299880556	4.355926546	3.13E-08	2.60E-06
CXCL2	-1.323652979	2.756202524	3.68E-08	3.02E-06
STARD13-AS	1.411175684	2.550216326	4.47E-08	3.62E-06
SERPINA11	-1.150517861	4.302287181	4.64E-08	3.70E-06
SDK1	-1.213543423	3.172781557	4.64E-08	3.70E-06
GSTA1	1.199977865	3.082883281	6.21E-08	4.80E-06
RP11-91K9.1	1.328577213	3.627790253	7.86E-08	5.95E-06
ACSM2A	1.454549648	3.016251563	7.88E-08	5.95E-06
SDPR	-1.060971213	3.549921882	8.82E-08	6.59E-06
MUC13	-2.021553785	0.793994094	9.42E-08	6.97E-06
METRNL	-1.371926869	2.145539215	9.43E-08	6.97E-06
CACNA1H	-1.325085528	3.958932999	9.64E-08	7.08E-06
SSTR2	1.397526293	2.537869866	9.98E-08	7.31E-06
PRSS35	1.976639217	3.156922428	1.04E-07	7.56E-06
TTPA	1.026048666	5.256908638	1.05E-07	7.65E-06
UNC93A	1.411484492	2.71740055	1.30E-07	9.24E-06
ITIH1	1.028484361	3.458569064	1.31E-07	9.31E-06
GSTA2	1.523934753	1.936491248	1.39E-07	9.83E-06
CDKN2B-AS1	-1.773284623	0.785824534	1.56E-07	1.10E-05
PAEP	-2.654792307	0.183347558	2.05E-07	1.41E-05
TMEM59L	-1.056660315	4.941483387	2.38E-07	1.63E-05
LCP1	1.120281659	3.331706092	2.55E-07	1.73E-05
CSF1	-1.047629733	5.132802657	2.63E-07	1.78E-05
GPRC5A	-1.722112113	2.339411005	2.78E-07	1.88E-05
SEC14L5	1.345763422	2.046617004	2.91E-07	1.96E-05
HSD17B7P2	1.155146927	3.107840359	2.95E-07	1.98E-05
FAM167B	1.290167661	2.77103519	2.96E-07	1.98E-05
RNF122	1.176180197	3.757037161	3.20E-07	2.11E-05
L1CAM	-1.057011692	6.215826743	3.34E-07	2.18E-05
RP11-41O4.1	1.268403552	2.719736073	3.38E-07	2.20E-05
TJP3	1.19669659	3.188350588	3.85E-07	2.44E-05
LEAP2	1.251040605	2.745238182	3.89E-07	2.46E-05
ABCA5	1.093147759	5.655790859	4.05E-07	2.53E-05
C1orf116	1.318804147	2.286028214	4.09E-07	2.55E-05
RP5-1142J19.1	4.68166393	-0.638614635	4.12E-07	2.56E-05
RMDN2	1.111022143	4.71215855	4.51E-07	2.77E-05
ASB9	1.63176483	1.6230026	4.86E-07	2.95E-05
CTGLF10P	1.48080206	1.97075472	5.08E-07	3.08E-05
WTIP	-1.305207271	2.485633961	5.19E-07	3.12E-05
HIST1H3D	1.832062601	1.073748095	5.74E-07	3.42E-05
GPR3	-1.362975875	1.401637039	6.01E-07	3.56E-05
CPN1	-1.043528421	3.572521545	6.39E-07	3.77E-05
SLAMF9	4.634218295	-0.365926773	7.30E-07	4.25E-05
HRG	2.187851453	0.90849077	1.01E-06	5.71E-05
SETBP1	1.016658884	3.078447916	1.04E-06	5.85E-05
PITPNC1	-1.002005674	3.241115108	1.19E-06	6.68E-05
ASB2	-1.682204921	1.211917819	1.22E-06	6.83E-05
ICAM5	-1.533499225	2.086265887	1.40E-06	7.79E-05
ALDH8A1	2.215851931	2.010319156	1.42E-06	7.89E-05
SH3RF1	-1.043898692	2.962715953	1.42E-06	7.89E-05
KLRG1	1.540273679	2.454704888	1.54E-06	8.42E-05
RASL12	2.601081401	0.830268826	1.58E-06	8.61E-05
FAM43A	-1.539121728	1.756632983	1.58E-06	8.61E-05
IGSF9	2.469999298	0.631910311	1.78E-06	9.57E-05
PANX2	-1.201806164	3.298073251	2.05E-06	0.000108389
KIF21B	-1.383419844	1.880501984	2.09E-06	0.000110537
SNAI3-AS1	1.299760906	2.113120345	2.37E-06	0.000123221
RP11-1024P17.1	-1.476843324	1.923206143	2.42E-06	0.000125375
ENTPD2	-1.145088009	4.276704223	2.44E-06	0.000126502
GRIA1	3.552526812	0.087740641	2.57E-06	0.000132155
S100A9	-2.908581768	-0.470406294	2.64E-06	0.000133947
FAM155B	-1.042634708	3.667009786	2.68E-06	0.000135408
CPLX1	-1.178934462	3.054505937	2.95E-06	0.000147358
ZNF663P	1.890206786	0.711712648	3.81E-06	0.000185073
RP11-318G21.4	2.006878182	0.808932074	3.81E-06	0.000185073
LMCD1	-1.167372562	2.500259152	3.88E-06	0.000187844
BPIFB6	-2.448460728	-0.129353954	3.91E-06	0.000188872
ACTG2	6.573145516	-1.41837015	4.22E-06	0.00020265
MAB21L3	-1.368191689	2.139800348	4.30E-06	0.000206112
CHST6	-1.582250405	1.806586476	4.84E-06	0.000227639
CYP3A4	2.835183796	0.721491303	4.87E-06	0.000228151
ISM1	-2.391238496	0.277860637	4.88E-06	0.000228151
MIR616	2.070364374	0.473202527	4.96E-06	0.000231211
CTD-2555C10.3	1.206017598	2.18402902	5.53E-06	0.000253501
THTPA	1.215165448	1.996128244	5.62E-06	0.000256369
CTHRC1	-1.197784616	3.0213916	5.81E-06	0.000263872
IRX3	-1.281889739	4.932834206	5.99E-06	0.000270771
RP11-236F9.2	-1.97617349	0.588567288	6.08E-06	0.000274208
DIO1	1.130908523	2.816497611	6.18E-06	0.000278371
KCNK3	1.826455851	1.429156172	6.25E-06	0.00028042
USP6	1.462870144	1.697748287	6.84E-06	0.000304138
AC099552.3	2.947560519	0.087339226	7.33E-06	0.000323426
KRTAP3-1	-2.488398298	-0.377258801	7.36E-06	0.000324357
RP11-53B2.2	3.023737937	0.115684106	7.45E-06	0.000327402
RP11-345L23.1	-2.06211507	0.041347009	7.70E-06	0.000334304
KB-1732A1.1	-1.009929122	2.526649116	8.26E-06	0.000354627
PP13439	-1.468672142	1.037272327	8.97E-06	0.000381464
SNX22	1.008266819	2.607516668	8.98E-06	0.000381464
GPR113	1.102910986	3.068937898	9.29E-06	0.000394116
INHA	1.090729518	2.475177152	9.74E-06	0.000410675
ADH4	-1.18421974	2.682600997	1.08E-05	0.000453258
S1PR3	1.217566572	1.936641826	1.10E-05	0.000460774
AC005041.17	1.606125125	1.41990535	1.11E-05	0.000464238
TAPT1-AS1	1.019544493	2.767277011	1.19E-05	0.000493037
MATN2	1.570241744	1.497539692	1.25E-05	0.000513011
CAPN8	1.278155857	2.15646769	1.32E-05	0.000537963
ZNF846	1.178739204	1.820908726	1.34E-05	0.000541547
RP11-37L2.1	1.034576797	2.556852431	1.39E-05	0.000557504
GSTZ1	1.100562905	2.720912531	1.40E-05	0.000561738
C2ORF15	1.264446722	1.724525086	1.49E-05	0.000592224
STX1B	1.104647164	2.794844967	1.54E-05	0.000612628
EXTL1	1.364431701	1.984221353	1.57E-05	0.000625189
SRR	-1.017267112	2.475071931	1.59E-05	0.000625905
SAMD5	-1.109584688	2.109232289	1.76E-05	0.000685908
ABLIM3	-1.422731381	0.878348871	1.80E-05	0.000700051
LINC00907	1.364325449	1.711569671	1.84E-05	0.00071283
KLHDC7A	1.048354895	2.6102451	1.88E-05	0.000725585
CSGALNACT1	-1.102280233	2.177824438	1.92E-05	0.000732029
C19orf69	2.557309192	-0.076290933	1.94E-05	0.000736164
JAKMIP2	1.698082661	1.498885377	1.97E-05	0.000748098
A4GALT	-1.673431308	0.728261096	1.99E-05	0.000751516
GJA3	-1.633006747	0.64834249	2.11E-05	0.000781767
TAS1R1	1.745859595	0.839743441	2.18E-05	0.000806541
AC093724.2	-1.29541743	1.19041474	2.24E-05	0.000824409
AGR2	-2.386653056	0.185495443	2.28E-05	0.000834821
AL591025.1	-1.358840972	1.241991587	2.41E-05	0.0008766
CILP2	-1.357144251	1.177328017	2.55E-05	0.000911686
RP1-27K12.2	-1.928803608	0.669696932	2.64E-05	0.000938395
RBP5	1.011314845	2.578697343	2.81E-05	0.000989165
GPR119	1.18557121	1.99327935	2.93E-05	0.001023833
DET1	1.133803178	2.506244107	2.97E-05	0.001035355
RP3-497J21.1	-6.435914926	-1.531814781	2.98E-05	0.001035355
ADAM19	-1.350295394	1.056285037	3.12E-05	0.001079214
LRRK2	1.959351917	1.512889091	3.15E-05	0.0010857
RP11-387A1.5	1.386836458	1.349149753	3.44E-05	0.001164078
SCARNA2	-2.18832197	-0.360436393	3.57E-05	0.001204171
OSR1	-1.111653189	1.467197236	3.58E-05	0.00120524
RP11-523H20.3	1.299885451	1.688775368	3.86E-05	0.001283154
CXCL1	-1.528475922	0.568438957	3.90E-05	0.001289317
EPHA1	1.002316944	2.851438221	3.94E-05	0.001300448
PTP4A2P1	1.858886158	0.46492263	4.01E-05	0.001316512
PDGFA	-1.735223507	0.398737575	4.06E-05	0.001332058
EMP1	-1.979241641	0.512001074	4.14E-05	0.001349876
AC079602.1	1.079885897	3.034390574	4.26E-05	0.001378358
ZPLD1	2.167811471	0.062654216	4.35E-05	0.001403013
CYP2AB1P	1.822914646	0.768214204	4.51E-05	0.001448677
OIT3	1.279585333	1.970424336	4.72E-05	0.00150585
ABCC6P2	1.117366718	2.070798041	4.74E-05	0.00151157
RP11-381O7.3	-4.388345169	-1.415389739	5.15E-05	0.001626707
HTR1D	1.682432672	0.824641315	5.34E-05	0.001672468
SH2D5	-1.254818514	2.115945733	5.36E-05	0.001677327
HAL	-1.3494649	1.1088298	5.70E-05	0.001765517
SBK3	-1.509317571	0.460177912	5.82E-05	0.001791854
ERP27	1.718742824	1.585230744	5.85E-05	0.001799954
AXL	-1.183266643	2.116308873	6.34E-05	0.001932752
MAGI2	-1.327611182	1.127864336	6.60E-05	0.001999445
AC007249.3	2.826511466	-0.575174612	6.94E-05	0.002086964
GDA	-2.003872729	-0.146097035	6.99E-05	0.002097684
CTC-236F12.4	1.657006162	0.97247806	7.72E-05	0.002279047
CTC-820M8.1	-1.180856357	1.284301232	7.97E-05	0.002345765
CDCP1	-1.904655527	0.208274102	8.03E-05	0.002351012
SLC25A48	1.661825325	0.744370293	8.03E-05	0.002351012
S100A1	1.951265216	0.71778773	8.63E-05	0.002485894
PRKAR2A-AS1	1.652009416	0.834384054	8.83E-05	0.002533591
RFPL2	1.908245735	0.871859152	8.93E-05	0.002551035
AC005355.2	1.903775949	0.95119539	0.000100418	0.002836201
LRP8	-1.071380725	2.914536787	0.000104045	0.002916045
FAM85A	1.708841898	0.153145243	0.000109088	0.003030237
SOX8	-1.222218875	2.001040979	0.000110809	0.003070244
IGSF23	1.115601772	1.690895526	0.000112836	0.003114576
ZMIZ1-AS1	-1.043945141	1.818305407	0.000114605	0.003151502
RP13-516M14.1	1.167692532	1.554542405	0.000115795	0.003168303
SLC22A7	1.231388602	1.608980176	0.000118542	0.003227318
RP5-1065J22.8	1.380699492	1.08225631	0.000124102	0.003351267
GP2	3.591371499	-1.149848899	0.000124636	0.00335981
DUSP4	-1.274201751	1.076097373	0.000130745	0.003494363
RNF186	1.649988483	0.847227892	0.000145984	0.003859243
AC010336.1	6.081512797	-1.749461687	0.000149167	0.003925117
RP11-80H5.9	1.08762584	1.73644688	0.000153059	0.003993217
TNNI1	1.077092287	2.484800253	0.000154464	0.004015525
TMEM44-AS1	1.158516508	2.068755737	0.000159081	0.004115982
RXFP4	1.453335546	1.108422466	0.000165597	0.004229583
GBAP1	1.067454682	1.71973815	0.000173708	0.004400793
RP11-141B14.1	3.118944777	-0.704065338	0.00018197	0.004583659
FER1L5	1.563533241	0.392589965	0.00018333	0.004607234
TMEM154	-2.419080139	-0.81793443	0.000186374	0.004673023
CEP19	1.162242888	2.476852037	0.000187501	0.00468518
SLC16A9	-1.815538415	-0.192612401	0.000196014	0.004859049
AC138472.4	6.077147204	-1.41925131	0.000198701	0.00490345
BCYRN1	1.067972437	1.690272391	0.000209393	0.005121122
LTBP1	-1.032219324	2.149251542	0.0002228	0.005394767
KRTAP4-4	-6.050905769	-1.794953137	0.000227357	0.005474835
LINC01125	1.071587554	1.834520613	0.000230377	0.005505162
RP11-599J14.2	-1.815775589	0.09310405	0.000233028	0.005554278
LINC00324	1.588342951	0.78554013	0.000233194	0.005554278
LINC00842	2.520365112	-0.032367174	0.000233722	0.005560806
CTD-2517O10.6	2.15817251	-0.182082659	0.000237017	0.005633089
OPRL1	1.018988088	2.024056984	0.000239345	0.005674924
BEND3P3	-1.06187099	1.476871652	0.000239578	0.005674924
AQP7P1	-1.220920498	0.694177457	0.00024275	0.005725821
KLHDC7B	-1.848716139	-0.05707801	0.000249119	0.005850812
CAMK2A	1.173757877	1.579599721	0.000251839	0.005895715
KRTAP1-5	-4.203783522	-1.572269068	0.000255287	0.005957337
TMEM234	1.277891322	1.275692737	0.000257813	0.005997097
RP5-1024N4.4	5.904943053	-1.212061766	0.00028326	0.006533479
UBE2V1P1	4.217227306	-0.705681176	0.000286475	0.006600683
RP4-735C1.4	2.300504739	0.176396829	0.000292215	0.006711746
RP11-15H20.6	1.040208623	1.939599775	0.000302563	0.006927622
KLRC2	1.758317641	2.277770588	0.000303962	0.006950799
RP11-60A24.3	3.896140496	-0.949840415	0.000310033	0.00706171
TSACC	1.662445864	0.21325865	0.000312166	0.007085655
SEZ6	2.844547744	-1.119051244	0.000312379	0.007085655
KRT37	-3.421934926	-1.491891808	0.000316923	0.00717386
ZC3H12D	-1.148374277	1.087833051	0.000318871	0.007210507
ANGPTL2	-1.054215615	1.366659975	0.000325389	0.007313347
TIAF1	1.454169886	1.235239908	0.000330066	0.007394903
SOX9-AS1	1.111228411	2.359608252	0.000338072	0.007535695
LYPD4	3.81454909	-1.149873338	0.000343858	0.007633571
RP11-325F22.5	3.253224712	-1.00329198	0.00037106	0.008122133
RP6-65G23.3	1.219003234	1.636300855	0.00039194	0.008519547
PHF21B	-1.032946071	1.344966739	0.000409509	0.008819799
AP001469.7	1.992663728	-0.033197435	0.000409512	0.008819799
PGLYRP2	2.904605076	-0.477467766	0.000410429	0.008819799
CTD-2550O8.7	-6.047494988	-1.657733466	0.000438925	0.009318739
ADAMTS4	-1.322502392	0.509744054	0.00046809	0.009842982
BCAS4	-1.276303887	0.972004908	0.000482449	0.010076642
ZSCAN10	3.817610849	-1.382313154	0.000484307	0.010096183
SLC30A3	-1.127437906	1.253896322	0.0004874	0.01013171
GS1-393G12.12	1.086253261	1.742386099	0.000503965	0.010406877
COL8A2	-1.379886794	0.219076422	0.000505456	0.010418019
RP11-283I3.2	1.681940194	0.492661156	0.000544751	0.011037347
RP11-529H20.6	1.879123315	-0.090361873	0.000545085	0.011037347
PLCXD3	1.221028091	2.382975827	0.000552062	0.011137406
TMEM156	-3.480333815	-1.453512675	0.00056192	0.011305028
RP4-811H24.9	2.514621695	-0.922759856	0.000571239	0.011419044
LINC00491	1.01381536	2.146853532	0.000589415	0.011712305
RP1-95L4.4	1.179584568	1.33759924	0.000592175	0.011741053
DLL3	-1.357202966	0.853075399	0.000623006	0.012241461
BCL11B	-1.959125412	-0.379389996	0.000629767	0.012310499
CDH23	-1.19693483	1.111507569	0.00063778	0.01242026
XIRP2	2.721030882	-0.150850893	0.000642593	0.012470161
ZCWPW1	1.03285946	1.458458197	0.000642621	0.012470161
RP1-193H18.2	1.144259856	1.725917971	0.000661733	0.012728177
RP11-165J3.6	2.062517342	-0.076825137	0.000671001	0.012868065
LINC00870	1.405071788	0.921943779	0.000671357	0.012868065
HIST1H2AI	1.057358253	2.568184463	0.000682149	0.013052054
LINC00939	2.45614521	-0.347463122	0.000683238	0.013061474
AUNIP	-1.01803404	1.413341262	0.000684951	0.013080939
EYA2	-1.820845098	-0.131085079	0.00069515	0.013219933
RP5-1068E13.7	1.156077136	1.271459801	0.000719793	0.013600067
POU2F2	-1.39292313	0.539446622	0.00071985	0.013600067
CCDC135	1.330309264	0.78705273	0.000727682	0.013672307
LINC00271	3.542880692	-0.975477154	0.000744926	0.013948414
RP11-486O12.2	1.112470845	1.300306505	0.000765473	0.014272085
FTH1P1	5.800377665	-1.120484029	0.000767743	0.014302242
RP11-132N15.3	2.781349883	-0.797714408	0.000772927	0.014386555
RP11-1263C18.1	1.442412686	0.496106148	0.000814193	0.015026866
RBP2	1.978218817	0.70348681	0.000821533	0.015136812
FGF11	2.145395998	-0.554675141	0.000834325	0.015333793
SCNN1B	3.240566591	-0.705812212	0.000861354	0.015721783
LPP-AS2	1.565871651	0.404680375	0.0008619	0.015721783
RP4-710M16.2	1.57401101	0.201853885	0.000862809	0.015725259
LINC01107	2.512652602	-0.6383041	0.000866512	0.015759469
LGR6	3.32243002	-0.661297204	0.000875349	0.015887654
APOO	-1.033483257	1.7073157	0.000883148	0.016002678
LINC00959	2.368960396	-0.348365718	0.000926509	0.016705395
AC007255.8	1.360408286	0.931833141	0.000928543	0.016717166
RP11-137L10.6	1.174045375	1.482299287	0.000931089	0.016730771
BOC	1.068223957	1.713224188	0.000974358	0.017311462
GAPDHP21	-5.862600211	-1.947079166	0.000999697	0.017704174
FAM183A	1.846496432	-0.04718272	0.001003012	0.017727005
CTAGE7P	1.289808166	0.809925291	0.001010336	0.01782051
CCDC183-AS1	1.491694701	1.173454946	0.001012815	0.017849848
RP11-387H17.4	2.263304458	-0.475379555	0.001014835	0.01787105
GOLGA8H	1.037928933	1.722809591	0.001018463	0.017920326
ZNRD1	1.025023353	1.433515753	0.001020089	0.017920326
UCP1	1.05758134	1.427104483	0.001026656	0.017972509
RP11-568A7.3	-2.954278367	-1.117187621	0.001044812	0.018234383
PLCG2	-1.338326826	0.815643244	0.001046915	0.018234383
RP11-106M7.4	3.110511802	-0.555071612	0.00104713	0.018234383
RP11-298I3.4	1.211705685	0.779154754	0.00105276	0.018303312
CTD-2529O21.2	1.39936706	0.685904856	0.001055534	0.018336969
GPT	1.000786676	2.005899607	0.001060457	0.018371835
RP11-480A16.1	1.013791719	1.638900471	0.001062053	0.018371835
CTD-2006C1.12	2.395047631	-0.438666872	0.001062198	0.018371835
RP11-385N23.1	1.712243042	0.200907229	0.001065208	0.018402787
CPA4	-5.8588692	-1.795203321	0.001092701	0.018833169
TIE1	-2.376017143	-0.747734195	0.001104254	0.019017317
FOXJ1	-2.830113597	-1.242622699	0.001108077	0.01906816
ARNT2	-1.049039202	1.618513661	0.001111995	0.019120556
RP13-143G15.4	-1.1353916	0.776761127	0.001117141	0.019193953
RBPMS-AS1	1.023861383	1.821119939	0.001126335	0.019321581
DENND6B	1.009438411	1.969827931	0.001129429	0.019344345
SLCO5A1	-1.315077139	0.300246721	0.001136443	0.019437177
NRG1	-1.312772087	0.612538591	0.001156923	0.019733287
KCNK9	1.824090069	0.101817847	0.001159955	0.019758952
CYP4B1	1.81698817	0.295315269	0.001167496	0.019871945
LZTS1	-1.517890098	-0.177039515	0.001197211	0.020283096
RP11-675F6.4	1.47287064	0.713146493	0.001216468	0.020498278
TRIM40	-1.772995617	-0.471617401	0.001234541	0.020754893
NPW	-2.545672501	-0.453656841	0.001260359	0.021075637
RP11-675F6.3	1.146553844	1.569858003	0.001288099	0.021424921
RP1-80N2.3	1.594637523	0.465979617	0.001312219	0.02173181
FHDC1	-1.848330621	0.079912081	0.001312506	0.02173181
ANXA10	-3.840563335	-1.61422332	0.001325191	0.021908685
SEMA4A	-3.072344469	-1.178664377	0.00135107	0.022226489
CPSF4L	1.46544476	0.350233866	0.001375371	0.022517196
HMGN1P9	5.588514888	-1.534152035	0.001380753	0.022588419
RP11-1109F11.3	1.219955656	0.857250009	0.00140478	0.022895932
LRRC37A3	1.165253744	1.287001338	0.001412388	0.022968613
RP11-445O16.3	5.811406779	-1.749321397	0.001448788	0.023366526
ASPDH	1.082074844	1.206868485	0.001450734	0.023366526
RP11-195E2.4	-1.051477345	0.971598052	0.001495908	0.023951512
SPACA6P-AS	5.587138156	-1.749525656	0.001496283	0.023951512
ATG9B	1.200556707	0.809886956	0.001513933	0.02418867
TERT	-1.440697796	1.229178337	0.001548557	0.024616096
AC004840.8	-5.965837348	-1.65741338	0.001568405	0.024877409
TSNAXIP1	1.412571958	0.402919369	0.001583681	0.025065209
GDNF-AS1	-1.004719646	1.661501366	0.001593048	0.025158892
LL22NC03-N27C7.1	1.356110415	0.28383759	0.001600675	0.025242921
RP11-473M20.9	1.418929717	0.473885619	0.001665663	0.02606125
AKR7L	1.29108827	0.900257712	0.001669713	0.026105956
RP11-34P13.13	2.333797872	-0.682236139	0.001687975	0.026353846
CLIC3	1.647576753	-0.119691326	0.001699699	0.026461386
PAX8-AS1	1.847079435	-0.135130845	0.001705662	0.026513969
RP11-98G7.1	2.263385244	-0.797327107	0.001717553	0.026663482
GOLGA6L3	5.58877201	-1.703894801	0.001719664	0.026677339
SHANK1	-2.03174313	-0.045031834	0.001733975	0.026861275
AL133458.1	-1.59592888	-0.072456145	0.001758392	0.027124347
AMY2B	1.588300095	1.174206324	0.001761409	0.027132639
RP11-177B4.1	-1.249115211	0.170678078	0.001775821	0.027277858
RP4-777D9.2	-1.451384855	0.374234422	0.001815262	0.027689381
KLKB1	1.088139306	1.588428357	0.001832392	0.027872984
ABCA10	2.333787649	-0.457218487	0.001854839	0.028088809
KIRREL2	1.45278602	0.350504323	0.001867977	0.028220207
DNAH10	1.098188137	1.055630707	0.001868111	0.028220207
SLC38A8	-2.505307057	-1.209834186	0.001884983	0.028400396
ANKRD31	1.910205655	-0.494855279	0.001885229	0.028400396
RP5-823G15.5	1.240282752	0.888587371	0.001903216	0.02859265
RP11-883G14.2	1.374333754	0.47423785	0.001907318	0.028615006
CNIH3	1.718045397	-0.103978323	0.00193	0.028889872
SCN1B	-1.599633054	0.914101048	0.001950963	0.02914992
RP11-725G5.3	3.648728624	-1.796703433	0.001975072	0.029449834
ATP2B3	-1.876718742	-0.551287595	0.002006665	0.029799112
PNLDC1	3.556678516	-1.418366867	0.002024994	0.029989039
SPCS2P4	-2.741508399	4.381633371	0.002064394	0.030408827
EGR3	-1.956892928	-0.101600892	0.00216587	0.031690331
MCIDAS	-1.857563563	-0.701272062	0.00219104	0.031973123
LINC00941	-1.016163969	1.090020674	0.002209092	0.032193614
VSX1	1.952319431	-0.365807446	0.002240527	0.032564997
RN7SL521P	3.038661426	-1.382196301	0.002265283	0.032815876
RP11-85I21.1	-5.646932833	-1.454469571	0.002272095	0.032892781
USH2A	1.865174622	-0.060792099	0.002339057	0.03365288
RP11-77P6.2	1.057857682	1.520683399	0.002343049	0.03365288
ZNF295-AS1	1.588784413	0.46393565	0.002347675	0.033675137
SLCO1B1	3.825714971	-1.615920126	0.002349936	0.033685189
CTD-2314B22.2	-2.234780765	-0.893547571	0.002354972	0.033685189
FTH1P7	-1.906761734	-0.473208361	0.002384944	0.034025361
AC083949.1	3.459639604	-1.180485935	0.002434611	0.03460468
RP11-231P20.2	1.101985338	1.53117011	0.002469718	0.034990651
EMX1	-1.087639116	0.758438612	0.002489329	0.03520832
C16orf45	-1.266076018	0.376921752	0.002489948	0.03520832
NBL1	-1.979717342	-0.893722322	0.002546914	0.035897872
SH2B2	-1.345580612	0.106754529	0.002605298	0.036602934
CCT6B	1.54185951	0.022417303	0.002618722	0.036720817
NEURL3	1.191350237	0.825891709	0.002633859	0.036885822
DPYS	3.457156684	-0.950038379	0.002762418	0.038391477
ANXA1	-1.514262796	-0.307660789	0.002770378	0.038453272
KPNA7	2.332308281	-0.949807839	0.002780782	0.038573214
GPC2	-1.051000062	1.072167851	0.002799812	0.038690079
RP11-715J22.2	2.653552114	-1.311806898	0.002844923	0.03916511
ADAMTS9	-1.382083141	0.02706928	0.002866658	0.039365288
RP11-510M2.2	5.591396007	-1.749622298	0.002870265	0.03939012
LAIR1	1.293692688	0.79497729	0.002953115	0.040324847
LRRC2	-2.427865874	-1.116145336	0.002956102	0.040340471
LRRC66	1.705722034	0.456114678	0.002995824	0.04067965
SLC25A21-AS1	1.386764896	0.849914131	0.003010288	0.040787106
PRSS53	-1.01109868	1.601881495	0.003019534	0.040867073
CRNDE	-1.051871973	0.942673041	0.00311115	0.041856147
SSTR3	2.885738523	-1.244612041	0.003156938	0.042368011
XXbac-BPG308K3.5	1.958974013	-0.7046094	0.003165122	0.042396866
FAM27D1	-5.752410688	-1.702909373	0.003202372	0.04274718
CYP4F23P	2.092216732	-0.797180854	0.003213205	0.042860352
AL158069.1	-1.8908455	0.039059779	0.003296642	0.043839735
RHOJ	1.243125817	0.661223109	0.0033023	0.043888309
SLCO6A1	2.883291484	-1.150025698	0.003325266	0.044139931
RP11-182J1.14	-1.051871919	0.751093645	0.003351757	0.044410781
VIP	2.090784094	-0.704571311	0.003409766	0.044988772
DGCR11	1.592963018	-0.150074424	0.003488367	0.045695312
A2ML1	5.578140972	-1.346742804	0.003557745	0.046381598
KCTD19	-1.180599414	0.287243548	0.003623812	0.047019335
INHBB	-1.256853909	0.586736387	0.003654292	0.047302663
RP11-119B16.2	1.35714224	0.248505724	0.00365748	0.04731594
RP11-11N5.1	-1.212312721	0.106245076	0.003671613	0.047442706
RP11-298D21.1	1.516858796	0.97548969	0.003687116	0.047558797
RNU2-11P	5.802906227	-1.703449866	0.003707758	0.04774066
LARP1P1	2.091427177	-0.896518604	0.003715009	0.047805895
KB-1440D3.13	3.462384911	-1.53409898	0.003739539	0.048008665
LRRIQ3	1.09691887	0.974354724	0.003794828	0.048632899
CXCR3	5.591879404	-1.845744865	0.003804677	0.048730594
RP11-568A7.2	-1.809593948	-0.679111609	0.003836135	0.049076068
RP11-15E18.1	1.918136403	-0.166798544	0.003841744	0.049119118
EFCAB5	2.587987259	-0.6592727	0.003860815	0.049219209
XXbac-B476C20.9	1.508263798	0.035617567	0.003863827	0.04922893
HCG27	1.398320777	0.189679629	0.003886041	0.049454395
HABP2	-1.85478271	-0.531685213	0.003904629	0.049633231
GPR137B	-1.470841685	-0.308291331	0.003937002	0.049957705
